# Supplementary material for: The gut microbe Bacteroides fragilis ameliorates renal fibrosis in mice
Source: Nat Commun. 2022 Oct 14;13:6081. doi: 10.1038/s41467-022-33824-6 (PMC9568537; doi:10.1038/s41467-022-33824-6)
Supplement: Supplementary file 3 — Source Data [file 41467_2022_33824_MOESM3_ESM.xlsx]

## Sheet: Supplementary data file
The significantly changed proteins from kidney tissue of UUO and Sham mice by fold change > 5 and adjust p value < 0.01 screening.
Protein.IDs	Protein.names	Gene.names	Score	MS.MS.count	Unique.peptides	Sham1	Sham2	Sham3	Sham4	Sham5	UUO1	UUO2	UUO3	UUO4	UUO5	UUO/Sham	p value	adjust p value
E9PWE8	Dihydropyrimidinase-related protein 3	Dpysl3	323.31	363	23	5.43211e+06	4.15039e+06	1.06272e+07	5.19556e+06	2.46159e+06	2267130188	2681495924	2820136803	2724342375	2678674188	472.668	1.02e-05	9.15e-05
E9PX70	Collagen alpha-1(XII) chain	Col12a1	323.31	1389	121	3.55731e+07	4.58139e+07	3.22268e+07	7.17132e+07	5.12248e+07	6048287470	20172159110	15448303314	9569330408	14071389454	276.09	0.00591266	0.00989216
Q61554	Fibrillin-1	Fbn1	323.31	820	79	3.40447e+07	3.30385e+07	3.975e+07	1.21406e+07	3.00874e+07	10585382595	6432325297	7337806478	5595348786	10534475192	271.602	0.00150226	0.00324723
O08804	NK13	Serpinb6b	235.29	149	11	6.28486e+06	3.46044e+06	3.2704e+06	4.24925e+06	2.20778e+06	3.31691e+08	7.5217e+08	6.6337e+08	6.08276e+08	7.46968e+08	159.324	0.00132148	0.00292284
Q04447	Creatine kinase B-type	Ckb	323.31	247	17	6.03808e+06	2.05221e+07	1.68499e+07	7.181e+06	1.58496e+07	1146443450	2306232535	2619708973	2250698696	2227771906	158.801	0.00112214	0.00258113
Q9WV54	Acid ceramidase	Asah1	323.31	311	17	7.36311e+06	1.79112e+07	2.79636e+07	1.60953e+06	1.36581e+07	1619717730	2577634552	2173119559	2289018942	1599345424	149.752	0.000445686	0.00129773
E9Q390	Myoferlin	Myof	323.31	470	65	2.59076e+07	1.79894e+07	6.85519e+06	4.87927e+06	1.43455e+07	1687303949	1771537796	2318891605	1576278571	2070524623	134.681	0.000160479	0.000640308
Q07797	Galectin-3-binding protein	Lgals3bp	323.31	156	15	6.82796e+06	1.03345e+07	8.15975e+06	6.79405e+06	7.97339e+06	8.52217e+08	8.35716e+08	1045182127	1504339288	9.7142e+08	129.931	0.00106058	0.00246598
P03991	H-2 class I histocompatibility antigen, K-W28 alpha chain	H2-K1	27.354	95	4	8.99467e+06	2.90726e+06	4.94958e+06	6.85484e+06	1.56156e+06	2.65585e+08	8.70867e+08	5.10748e+08	8.47652e+08	6.18705e+08	123.222	0.00532656	0.0090482
Q9CX80	Cytoglobin	Cygb	86.705	143	13	1.80936e+07	5.27889e+06	8.07814e+06	1.23209e+07	3.19073e+06	4.55936e+08	9.38512e+08	1366020148	1365660617	1130371471	111.93	0.00351083	0.00635647
O89053	Coronin-1A	Coro1a	130.44	220	18	2.59974e+07	1.36058e+07	2.67769e+07	7.20177e+07	1.58266e+07	2630858463	4736541300	2977850374	4141220562	2741716088	111.708	0.0012399	0.00278725
Q61553	Fascin	Fscn1	148.93	159	19	7.38353e+06	1.47856e+07	3.33069e+06	7.31651e+06	9.69506e+06	9.01195e+08	1226267974	7.69006e+08	7.40486e+08	1036950692	109.945	0.000499463	0.00140794
P11679	Keratin, type II cytoskeletal 8	Krt8	323.31	442	25	7.55114e+07	1.01643e+08	2.49831e+07	2.58397e+07	2.41182e+07	4834805671	5771925264	5478348297	3979187239	4697620311	98.2243	9.56e-05	0.000449599
Q3U7R1	Extended synaptotagmin-1	Esyt1	116.34	314	20	1.32118e+07	2.01097e+07	8.76462e+06	1.50894e+07	1.32121e+07	9.35994e+08	1306070174	1110956550	9.31801e+08	1030507313	75.5151	0.000109563	0.000495963
Q64511	DNA topoisomerase 2-beta	Top2b	46.1	114	21	5.17884e+06	6.12962e+06	4.4182e+06	3.31878e+06	6.41478e+06	4.80758e+08	3.41718e+08	4.31581e+08	3.29677e+08	3.12417e+08	74.4751	0.000331744	0.00105632
Q9QXS1	Plectin	Plec	323.31	1526	127	175715717	1.60577e+08	8.64839e+07	1.3627e+08	3.01356e+07	7305123696	9859215238	8929165659	6430424228	8402135045	69.4626	0.000176174	0.000681297
P51885	Lumican	Lum	196.18	203	12	5.50379e+07	2.34594e+07	2.93711e+07	3.3622e+07	2.24466e+07	2652740291	2270215253	2087508943	1614247634	2473130956	67.6958	0.000253121	0.000865296
P97290	Plasma protease C1 inhibitor	Serping1	197.12	128	12	3.54036e+06	2.18664e+07	8.62303e+06	2.69333e+07	5.5528e+06	962987648	808118959	4.16191e+08	5.28204e+08	7.3014e+08	51.8018	0.0022706	0.00449938
P14602	Heat shock protein beta-1	Hspb1	122.09	170	12	4.06242e+07	3.70354e+07	3.719e+07	2.72067e+07	2.68323e+07	1815456373	1567399634	1566463470	1810966896	1346372861	48	5.5e-05	0.000299113
P28653	Biglycan	Bgn	323.31	377	13	2.16392e+08	9.65507e+07	6.13514e+07	4.11296e+07	4.81628e+07	3617334054	5159464748	4477600975	3096595321	4224837069	44.384	0.000320714	0.00103221
Q9DBS1	Transmembrane protein 43	Tmem43	52.828	83	10	1.27116e+07	4.24407e+06	3.56889e+06	3.96082e+06	7.51577e+06	2.62792e+08	2.62307e+08	2.22283e+08	2.33232e+08	2.89251e+08	39.6818	2.36e-05	0.00016686
Q99K41	EMILIN-1	Emilin1	323.31	296	32	7.40295e+07	5.22676e+07	2.14989e+07	4.71062e+07	2.89743e+07	1497162087	1963724877	1577539700	1516889656	2247468788	39.3198	0.000308734	0.00100095
Q9ERG0	LIM domain and actin-binding protein 1	Lima1	174.31	95	18	6.41612e+06	1.7971e+07	5.8856e+06	1.51942e+07	5.68313e+06	2.65091e+08	5.63575e+08	3.32191e+08	5.04111e+08	3.36024e+08	39.12	0.00232715	0.00458209
Q9JK53	Prolargin	Prelp	92.541	168	15	8.29603e+07	3.42005e+07	1.92477e+07	1.55071e+07	9.45025e+06	1112256677	1539851583	1236442527	1025154697	1167611860	37.6865	0.000139853	0.000584015
Q8C253	Galectin	Lgals3	87.054	161	8	2.24126e+07	7.33385e+07	3.45775e+07	2.72895e+07	2.6751e+07	1173477413	1344907517	1157785854	1714071526	1241665396	35.9708	0.000210924	0.000773387
P29351	Tyrosine-protein phosphatase non-receptor type 6	Ptpn6	65.191	93	17	1.92816e+07	2.13845e+07	2.07743e+07	1.78914e+07	2.40901e+07	4.87858e+08	8.97758e+08	8.01231e+08	7.29027e+08	7.6438e+08	35.5849	0.000464353	0.00133523
O88531	Palmitoyl-protein thioesterase 1	Ppt1	147.68	118	8	2.51678e+07	1.50649e+07	2.16927e+07	2.01619e+07	1.20379e+07	620605777	6.24188e+08	619353962	9.76669e+08	4.5106e+08	34.9734	0.00174904	0.00364998
Q91X17	Uromodulin	Umod	323.31	572	20	8.84582e+08	9.12966e+08	4.21463e+08	628467701	3.36106e+08	25541173854	21784836395	21577100765	28752438669	11683407585	34.3446	0.00176275	0.00366622
B7ZNH7	Collagen alpha-1(XIV) chain	Col14a1	323.31	687	57	2.25911e+08	9.106e+07	9.32061e+07	1.01413e+08	1.43046e+08	4872677346	4474389485	3787173313	3029239425	6172809464	34.1202	0.00119092	0.00269759
P30681	High mobility group protein B2	Hmgb2	58.81	122	7	4.89009e+07	4.31689e+07	3.03558e+07	5.48428e+07	2.44697e+07	1013237261	1857755724	1415739982	1231754508	1281732534	33.7082	0.000703136	0.00180174
P97298	Pigment epithelium-derived factor	Serpinf1	54.875	61	15	1.50533e+07	1.3665e+07	2.14721e+06	3.48613e+06	1.04922e+07	1.96866e+08	4.00972e+08	3.90807e+08	1.37299e+08	3.41495e+08	32.7233	0.00592331	0.00989216
O35639	Annexin A3	Anxa3	232.55	263	20	6.81616e+07	6.98609e+07	6.28024e+07	6.32623e+07	5.91165e+07	2233049376	2429317138	1887945245	1835260923	1982449256	32.0789	5.69e-05	0.000306606
P10107	Annexin A1	Anxa1	323.31	414	25	1.79209e+08	1.50663e+08	1.28004e+08	8.99112e+07	1.05438e+08	4597977596	4801899430	3130785356	3277062203	4564488539	31.1871	0.000381194	0.00116189
A2AH85	116 kDa U5 small nuclear ribonucleoprotein component	Eftud2	138.02	150	28	2.06821e+07	1.46003e+07	6.88366e+06	1.06234e+07	5.56573e+06	2.95104e+08	3.70835e+08	3.93382e+08	3.12048e+08	3.41213e+08	29.3475	3.97e-05	0.000242579
O09131	Glutathione S-transferase omega-1	Gsto1	143.91	190	17	3.08884e+07	1.09937e+08	1.63899e+07	9.24514e+06	2.74498e+07	1019012500	1638394412	1098339988	9.79207e+08	9.44329e+08	29.2883	0.00089288	0.00215809
E9Q616	AHNAK nucleoprotein (desmoyokin)	Ahnak	323.31	666	112	6.79977e+07	9.68469e+07	7.5867e+07	1.1001e+08	6.53052e+07	2582357359	2941260724	1695783317	1960234988	2690248765	28.5315	0.000604919	0.00160469
Q8C845	EF-hand domain-containing protein D2	Efhd2	20.656	107	8	2.29632e+07	2.0293e+07	2.11087e+07	1.80089e+07	1.97971e+07	4.43137e+08	7.24813e+08	6.26747e+08	6.00899e+08	5.10845e+08	28.4468	0.000319319	0.0010304
Q64339	Ubiquitin-like protein ISG15	Isg15	119	88	5	8.73157e+06	1.06204e+07	8.8571e+06	1.01042e+07	8.51926e+06	1.41502e+08	2.9089e+08	1.71128e+08	3.3928e+08	3.71371e+08	28.0611	0.00511667	0.00873998
Q80XR5	U2 snRNP auxiliary factor large subunit	U2af2	81.907	118	10	6.86744e+06	1.12876e+07	2.62964e+07	2.01574e+07	4.95045e+06	2.53247e+08	4.68394e+08	3.93845e+08	4.06e+08	3.40008e+08	26.7613	0.000522225	0.00145553
A0A2I3BPY7	Ankycorbin	Rai14	167.21	156	31	4.66534e+07	1.7508e+07	2.88773e+07	1.28065e+07	1.03026e+07	4.09363e+08	6.95104e+08	6.60643e+08	7.82623e+08	5.11215e+08	26.3367	0.000859951	0.00210314
Q62318	Transcription intermediary factor 1-beta	Trim28	149.27	208	23	7.0781e+07	8.39725e+07	5.23367e+07	1.1311e+07	4.33167e+07	1109748679	1570908930	1665995437	1224524722	1209442440	25.9081	0.000256896	0.000873377
Q9D154	Leukocyte elastase inhibitor A	Serpinb1a	76.688	138	17	3.02576e+07	2.68969e+07	1.21622e+07	3.83154e+07	2.77182e+07	8.39206e+08	8.72001e+08	4.096e+08	6.00308e+08	4.93416e+08	23.7497	0.00257148	0.00496219
P31001	Desmin	Des	247.66	249	25	1.15005e+08	1.69153e+08	4.49949e+07	8.0478e+07	4.61e+07	1526885380	2761108901	2011421128	1926373914	2400750510	23.3176	0.000589274	0.00158184
D3Z3G6	Mitogen-activated protein kinase	Mapk3	55.651	80	10	7.40525e+06	9.82315e+06	1.02436e+07	1.19344e+07	1.23714e+07	1.9158e+08	206251630	2.51192e+08	2.94302e+08	2.3828e+08	22.8207	0.000227211	0.000812786
Q99LB4	Capping protein (Actin filament), gelsolin-like	Capg	287.03	172	12	5.81838e+07	7.49354e+07	4.5798e+07	4.82829e+07	3.80204e+07	1029136728	1591412345	1106139306	8.7725e+08	1379415857	22.5599	0.000851588	0.00209303
O70433	Four and a half LIM domains protein 2	Fhl2	127.58	184	16	4.83868e+07	4.34088e+07	4.28519e+07	6.73305e+07	6.70048e+07	6.46468e+08	1109888897	1632747056	1383067691	1221824562	22.2839	0.00218319	0.00434008
Q9EQH2	Endoplasmic reticulum aminopeptidase 1	Erap1	83.997	166	26	1.56949e+07	2.93506e+07	1.12975e+07	4.2845e+06	2.78275e+07	2.53039e+08	4.95802e+08	4.28408e+08	4.42605e+08	3.28681e+08	22.0286	0.000949017	0.0022672
P97372	Proteasome activator complex subunit 2	Psme2	265.05	143	10	7.14322e+07	3.32652e+07	4.10114e+07	4.2534e+07	4.49612e+07	4.58685e+08	1336534337	1089209597	1249147084	8.67083e+08	21.4433	0.00369802	0.00660837
Q9DBD0	Inhibitor of carbonic anhydrase	Ica	139.93	137	19	3.18207e+07	3.54777e+07	2.48354e+07	1.58077e+07	2.83168e+07	8.16538e+08	5.74361e+08	3.34452e+08	6.12544e+08	5.75636e+08	21.3824	0.00189768	0.00388805
Q61233	Plastin-2	Lcp1	323.31	611	32	2.0831e+08	2.43133e+08	2.47603e+08	336219210	2.35778e+08	3376357806	7193368812	5424738118	6123547850	4924312287	21.2757	0.00124231	0.00279013
Q9D554	Splicing factor 3A subunit 3	Sf3a3	41.915	67	12	1.11265e+07	1.85818e+07	9.07703e+06	1.38807e+07	17825281	150254231	3.39497e+08	3.70645e+08	3.55222e+08	2.7789e+08	21.1871	0.00209862	0.00422628
Q5SWZ5	Myosin phosphatase Rho-interacting protein	Mprip	110.91	113	24	1.21869e+07	1.33806e+07	2.46076e+06	2.85798e+06	1.50843e+07	1.38642e+08	2.06417e+08	2.15993e+08	2.05039e+08	2.0679e+08	21.1631	0.000135181	0.000570943
Q6P4T2	U5 small nuclear ribonucleoprotein 200 kDa helicase	Snrnp200	268.02	315	57	6.33066e+07	2.80227e+07	1.81544e+07	2.14188e+07	2.755e+07	5.26256e+08	7.47074e+08	7.52662e+08	6.7957e+08	6.36954e+08	21.0947	6.98e-05	0.000357718
Q8R1F1	Protein Niban 2	Niban2	64.303	85	18	1.20211e+07	1.14827e+07	9.60236e+06	4.03007e+06	1.33009e+07	1.64732e+08	3.22177e+08	206032378	1.46469e+08	2.21238e+08	21.0291	0.00270354	0.00516301
A2A6U3	Septin-9	Septin9	170.91	119	15	2.64127e+07	3.77515e+07	3.73018e+07	3.42295e+07	2.34151e+07	5.88256e+08	7.81296e+08	6.8211e+08	6.39756e+08	6.49324e+08	20.9963	3.4e-05	0.000215705
O08797	SPI6	Serpinb9	81.377	168	14	2.77783e+07	2.11826e+08	1.221e+08	3.14851e+07	3.77873e+07	1272646175	2194526738	2124427485	1599851855	1790454749	20.8408	0.000389229	0.00118004
P14069	Protein S100-A6	S100a6	7.7133	44	5	1.93748e+08	1.82977e+08	1.83029e+08	1.77653e+08	1.75545e+08	2917188927	3404686324	4072461228	2451589768	5038090962	19.5892	0.00170257	0.0035741
P11087	Collagen alpha-1(I) chain	Col1a1	129.11	187	16	707089264	3.0116e+08	2.2423e+08	3.68429e+08	2.77229e+08	10220265749	6240541857	8362413243	4169898981	7605753399	19.4868	0.00231152	0.00455856
Q61599	Rho GDP-dissociation inhibitor 2	Arhgdib	164.07	162	10	4.95439e+07	7.74322e+07	4.69556e+07	6.8019e+07	2.80165e+07	5.37778e+08	1555936223	1255542198	1063203006	7.18574e+08	19.0061	0.00595225	0.00993379
P28352	DNA-(apurinic or apyrimidinic site) endonuclease	Apex1	242.73	128	13	2.95168e+07	2.83783e+07	1.69168e+07	2.46984e+07	3.43045e+07	361165933	4.87948e+08	5.88451e+08	5.52664e+08	4.71058e+08	18.3932	0.00027045	0.000899683
O88325	Alpha-N-acetylglucosaminidase	Naglu	96.15	81	13	1.05017e+07	5.4214e+06	7.35171e+06	7.79312e+06	6.34608e+06	1.59144e+08	1.68947e+08	152782487	1.48796e+08	5.203e+07	18.2204	0.00377171	0.00670475
A0A171KXD3	Protein arginine N-methyltransferase 1	Prmt1	39.994	117	14	4.81296e+07	2.08081e+07	2.52078e+07	1.07313e+07	1.27847e+07	2.82657e+08	4.45039e+08	3.43056e+08	5.2266e+08	5.26305e+08	18.0154	0.00104204	0.00243766
Q8BKC5	Importin-5	Ipo5	97.05	142	24	1.94019e+07	1.59748e+07	1.30055e+07	1.07651e+07	2.37493e+07	2.62868e+08	4.33993e+08	2.11476e+08	2.36107e+08	3.45193e+08	17.9698	0.0022761	0.00450308
Q9QXC1	Fetuin-B	Fetub	68.086	80	9	8.1158e+06	3.07344e+07	6.87642e+06	1.79473e+07	1.95138e+07	4.08055e+08	3.76204e+08	226083531	222453437	2.2928e+08	17.5756	0.00240719	0.00471344
F8WIV2	Serine (or cysteine) peptidase inhibitor, clade B, member 6a	Serpinb6a	222.76	205	16	5.01535e+07	1.01427e+08	7.75893e+07	5.01496e+07	3.93231e+07	9.23028e+08	1327607103	1070379125	1153280368	1008200484	17.2058	8.63e-05	0.000415654
Q8VCQ8	Caldesmon 1	Cald1	223.63	220	1	7.43783e+07	1.28661e+08	3.84325e+07	1.5791e+08	3.56161e+07	1284927543	1854770820	1479181145	1432123035	1326423904	16.9597	9.06e-05	0.000430515
Q01149	Collagen alpha-2(I) chain	Col1a2	48.74	130	14	1053902784	5.03468e+08	3.09062e+08	5.13082e+08	4.05774e+08	13133577272	7615638327	10531607049	4936178530	7160681914	15.5739	0.00455281	0.00794095
Q61205	Platelet-activating factor acetylhydrolase IB subunit alpha1	Pafah1b3	52.243	64	8	6.9949e+06	6.84866e+06	7.56659e+06	8.08387e+06	1.28345e+07	1.16236e+08	190624601	1.00667e+08	1.00774e+08	1.50792e+08	15.5709	0.00200408	0.00406899
E9QP46	Nesprin-2	Syne2	68.316	104	36	1.63723e+07	9.20713e+06	4.82749e+06	2.26009e+07	4.3196e+06	8.27339e+07	2.0255e+08	2.38795e+08	1.56703e+08	1.5465e+08	14.573	0.00374729	0.00666753
Q9JJU8	SH3 domain-binding glutamic acid-rich-like protein	Sh3bgrl	90.218	74	8	3.9128e+07	3.40728e+07	3.36802e+07	4.1779e+07	3.91367e+07	2.71434e+08	699264510	4.51032e+08	5.95874e+08	7.06506e+08	14.5056	0.0035433	0.00640582
P97315	Cysteine and glycine-rich protein 1	Csrp1	323.31	180	9	3.01375e+08	1.28767e+08	2.47199e+07	2.07094e+08	1.78461e+07	1471001117	2262112690	1867548408	2351695550	1791609869	14.3335	0.000143175	0.000593566
E9Q8I0	Complement factor H	Cfh	323.31	626	37	4.74611e+08	4.0456e+08	290956348	1.30819e+08	2.94198e+08	5825516530	5280968144	4086918658	3897014397	3708809627	14.2929	0.000458083	0.00132448
Q9ESX5	H/ACA ribonucleoprotein complex subunit DKC1	Dkc1	85.382	75	11	3.27959e+06	1.95435e+07	8.88199e+06	1.11859e+07	7.04465e+06	1.12852e+08	1.68305e+08	1.32156e+08	1.69283e+08	129173893	14.2538	0.000181031	0.000693577
A0A087WR50	Fibronectin	Fn1	323.31	1538	88	1768797507	1281585899	1115337390	1353995967	1193882543	27276344189	20131645351	17179668636	11167236740	18898647220	14.0988	0.00243954	0.00476547
Q5SYD0	Unconventional myosin-Id	Myo1d	141.33	285	34	5.41979e+07	8.17706e+07	3.90255e+07	2.4532e+07	2.33447e+07	532081542	6.24008e+08	7.48509e+08	7.01431e+08	4.62366e+08	13.7676	0.000292524	0.000957669
P84096	Rho-related GTP-binding protein RhoG	Rhog	93.738	69	8	7.7753e+07	3.105e+07	6.29623e+07	2.55178e+07	1.6092e+08	9.9238e+08	1230346703	8.42636e+08	1091525094	7.67377e+08	13.7471	0.000198419	0.000739587
Q62048	Astrocytic phosphoprotein PEA-15	Pea15	134.93	126	7	3.90566e+07	3.95393e+07	3.14261e+07	2.31671e+07	1.27975e+07	2.67427e+08	3.85502e+08	4.42122e+08	4.8596e+08	3.63719e+08	13.3213	0.000553297	0.00150816
Q3U741	RNA helicase	Ddx17	81.401	151	16	5.26524e+07	5.40157e+07	9.53129e+07	6.94401e+06	5.62289e+06	3.96636e+08	5.78901e+08	6.53506e+08	6.4008e+08	4.92788e+08	12.8732	0.000180427	0.000692335
E9Q3X0	Major vault protein	Mvp	198.28	369	1	9.54859e+07	1.44582e+08	1.26886e+08	7.64703e+07	9.48239e+07	1436486142	1464428256	1390918378	1295348913	1097123248	12.4186	3.28e-05	0.000208577
Q00915	Retinol-binding protein 1	Rbp1	64.292	141	9	3.92603e+07	9.96987e+07	6.46203e+07	4.68533e+07	3.41823e+07	5.32929e+08	6.68601e+08	7.46579e+08	7.34602e+08	8.00445e+08	12.2381	7.93e-05	0.000393472
O09043	Napsin-A	Napsa	166.11	120	8	2.48896e+08	2.01179e+08	3.73015e+08	3.58717e+08	2.39714e+08	4084186375	3297393180	4138331359	3579257240	2093591458	12.0946	0.000991459	0.00235262
Q7TNC4	Putative RNA-binding protein Luc7-like 2	Luc7l2	43.102	84	9	3.28932e+07	1.61542e+07	3.22785e+07	1.9679e+07	3.52055e+07	3.0915e+08	4.05444e+08	3.64284e+08	3.16765e+08	2.18466e+08	11.8501	0.000628681	0.00164778
P20152	Vimentin	Vim	323.31	874	36	2261732984	2215968016	1807339520	1743616661	1560924330	20155187254	26287476929	21844111139	18048006852	26152028139	11.7301	0.000213783	0.000780403
P16045	Galectin-1	Lgals1	303.63	411	10	836054271	9.96095e+08	8.54845e+08	8.98675e+08	8.79163e+08	6753057168	10187845434	11750725241	10986674414	11402124475	11.4406	0.000495043	0.0013991
P19324	Serpin H1	Serpinh1	323.31	484	22	5.61479e+08	5.16369e+08	5.37922e+08	634439000	5.09848e+08	7181027821	6832958907	6290192502	4315314019	6742233932	11.3627	0.000352145	0.00110464
Q8CBM2	Aspartyl/asparaginyl beta-hydroxylase	Asph	79.539	98	16	1.98412e+07	1.7847e+07	1.74642e+07	1.13826e+07	1.97517e+07	1.98259e+08	170646410	1.90298e+08	2.33114e+08	1.83514e+08	11.3092	5.52e-05	0.000299798
Q9D379	Epoxide hydrolase 1	Ephx1	37.514	115	18	3.28307e+07	6.55263e+07	1.30263e+07	1.69806e+07	2.83471e+07	3.33592e+08	3.41498e+08	5.00707e+08	3.58715e+08	2.05358e+08	11.1024	0.0020618	0.00416228
A0A0R4J1W0	Sorbin and SH3 domain-containing protein 2	Sorbs2	25.063	93	13	2.01937e+07	3.0707e+07	2.97618e+07	2.65751e+07	3.33881e+07	2.54211e+08	3.36985e+08	3.73957e+08	3.06676e+08	245683992	10.7911	0.000323071	0.0010371
Q9DBR7	Protein phosphatase 1 regulatory subunit 12A	Ppp1r12a	70.015	61	14	3.86488e+07	2.65691e+07	2.90349e+07	1.85522e+07	3.1875e+07	1.25241e+08	2.9889e+08	3.0465e+08	3.74442e+08	4.2626e+08	10.5715	0.00545899	0.0092541
A0A1L1STE4	Interleukin enhancer-binding factor 3	Ilf3	77.545	106	18	9.06245e+07	2.51635e+07	4.63553e+07	5.18171e+07	5.56896e+06	2.89626e+08	5.64877e+08	534669852	4.39936e+08	4.66215e+08	10.4557	0.000556974	0.00151485
P26350	Prothymosin alpha	Ptma	145.84	97	5	2.21759e+08	2.0015e+08	2.61622e+08	3.17514e+08	1.61091e+08	1453514315	3410761886	2009006713	3072231422	2198742302	10.4499	0.00347307	0.00630657
Q9ET22	Dipeptidyl peptidase 2	Dpp7	86.846	91	10	1.88488e+07	3.81478e+07	6.0067e+07	4.3266e+07	2.77783e+07	3.82487e+08	4.52159e+08	3.80356e+08	4.79671e+08	2.06693e+08	10.1078	0.0017361	0.00362603
A2AKI5	Integrin alpha-V	Itgav	83.382	139	26	7.16255e+07	3.91986e+07	4.53889e+07	7.21758e+06	8.50612e+06	3.26338e+08	3.37369e+08	4.89527e+08	3.20375e+08	2.54761e+08	10.0524	0.000737904	0.00187122
P70460	Vasodilator-stimulated phosphoprotein	Vasp	18.892	49	8	2.30867e+07	1.38527e+07	2.27829e+07	1.24911e+07	24509447	1.73545e+08	2.59993e+08	1.59322e+08	1.58336e+08	2.17763e+08	10.0179	0.00080867	0.00200748
Q8CI51	PDZ and LIM domain protein 5	Pdlim5	69.264	112	14	3.68308e+07	2.4721e+07	4.04047e+07	3.63612e+07	3.29119e+07	2.16855e+08	4.25702e+08	3.44785e+08	4.04835e+08	3.12689e+08	9.95661	0.00112435	0.00258381
P50543	Protein S100-A11	S100a11	55.341	82	3	1.85689e+08	1.07942e+08	1.21203e+08	1.3553e+08	1.23262e+08	1618515493	1600026814	1109928207	1082553434	1289631340	9.94714	0.000425761	0.00125699
B9EHJ3	Tight junction protein ZO-1	Tjp1	67.744	107	23	7.06812e+07	2.23518e+07	2.15092e+07	2.56325e+07	2.08343e+07	311492082	3.50819e+08	3.1982e+08	3.35723e+08	279070951	9.91824	1.31e-07	4.9e-06
Q99PV0	Pre-mRNA-processing-splicing factor 8	Prpf8	173.32	295	58	1.21703e+08	5.20534e+07	5.0631e+07	4.91644e+07	8.29465e+07	5.35819e+08	7.38635e+08	8.39446e+08	6.12735e+08	761047181	9.78317	0.000182634	0.000696486
O89086	RNA-binding protein 3	Rbm3	111.66	55	5	1.7193e+07	1.69976e+07	1.50289e+07	1.7376e+07	1.62814e+07	9.53216e+07	2.0218e+08	1.69646e+08	1.60296e+08	1.77147e+08	9.70826	0.00125579	0.00281115
Q7M739	Nucleoprotein TPR	Tpr	180	132	38	3.29555e+07	3.35782e+07	2.26063e+07	2.01393e+07	2.13436e+07	1.35191e+08	2.76762e+08	3.28488e+08	3.02957e+08	2.10091e+08	9.59625	0.0029169	0.00546273
Q7TNV0	Protein DEK	Dek	38.421	91	10	2.23463e+07	3.75318e+07	2.88875e+07	1.6689e+07	4.23545e+07	1.95076e+08	3.15206e+08	2.91905e+08	4.01077e+08	2.10121e+08	9.56224	0.00230814	0.00455553
P43275	Histone H1.1	H1-1	79.427	106	5	1.16689e+08	1.2358e+08	1.08253e+08	8.65837e+07	7.50235e+07	5.79723e+08	9.644e+08	1096916370	1148199094	1084943742	9.55478	0.00101743	0.00239367
A0A0R4J2B2	BTB/POZ domain-containing protein KCTD12	Kctd12	131.62	166	13	5.10965e+07	7.26133e+07	5.31685e+07	3.35003e+07	6.5792e+07	3.77052e+08	6.36443e+08	5.45777e+08	6.40925e+08	3.87061e+08	9.36834	0.00121944	0.00275125
Q7TSV4	Phosphoglucomutase-2	Pgm2	31.436	59	15	1.62149e+07	1.71782e+07	2.64492e+07	2.37235e+07	2.09094e+07	1.37883e+08	2.60324e+08	1.50296e+08	1.78966e+08	2.45821e+08	9.31599	0.00213433	0.00427039
Q7TMB8	Cytoplasmic FMR1-interacting protein 1	Cyfip1	74.411	171	17	2.78388e+07	4.44573e+07	3.37187e+07	1.55269e+07	8.70464e+07	217984736	4.59828e+08	4.24711e+08	4.49102e+08	3.6163e+08	9.17241	0.00102143	0.0024008
A0A0G2JEC4	Endophilin-B1	Sh3glb1	51.559	63	7	2.97069e+07	1.16648e+07	1.36169e+07	1.4989e+07	1.13098e+07	1.07039e+08	1.85426e+08	131372949	1.27239e+08	1.88398e+08	9.09706	0.00101328	0.00238844
Q61029	Lamina-associated polypeptide 2, isoforms beta/delta/epsilon/gamma	Tmpo	81.948	65	7	3.908e+07	2.27878e+07	3.82374e+07	3.92121e+07	3.10399e+07	2.1787e+08	3.65168e+08	3.47332e+08	3.63902e+08	2.54417e+08	9.09084	0.00079273	0.00198092
Q8BJ71	Nuclear pore complex protein Nup93	Nup93	59.686	61	18	1.34982e+07	1.72072e+07	1.4212e+07	1.32512e+07	8.97712e+06	1.09539e+08	1.49079e+08	1.46661e+08	1.02058e+08	1.0121e+08	9.06308	0.0004909	0.00139332
Q9R111	Guanine deaminase	Gda	200.93	136	18	3.3315e+07	4.24491e+07	5.56378e+07	1.05001e+07	5.25437e+07	481798286	3.77191e+08	1.80305e+08	3.00843e+08	416901597	9.03614	0.0034275	0.00623755
P61327	Protein mago nashi homolog	Magoh	31.491	68	6	1.74816e+07	9.8432e+06	1.37311e+07	4.23389e+07	4.8839e+07	1.60508e+08	2.68771e+08	2.52669e+08	2.66886e+08	2.35152e+08	8.95374	0.000146953	0.00060117
E9Q912	RAP1, GTP-GDP dissociation stimulator 1	Rap1gds1	63.579	52	13	1.24187e+07	1.52671e+07	9.68627e+06	1.61396e+07	1.23062e+07	9.37499e+07	171512634	9.15073e+07	1.1566e+08	1.05609e+08	8.78242	0.00211821	0.00425533
O08917	Flotillin-1	Flot1	69.89	101	16	1.96096e+07	2.90532e+07	2.627e+07	3.22755e+07	4.71853e+07	366622291	2.80799e+08	2.19036e+08	2.39506e+08	2.40736e+08	8.7225	0.000660026	0.00171233
Q9D883	Splicing factor U2AF 35 kDa subunit	U2af1	67.075	51	6	2.48618e+07	3.86416e+07	4.28671e+07	2.27301e+07	1.29613e+07	1.93722e+08	2.53778e+08	2.70697e+08	259739663	2.42887e+08	8.59361	1.57e-05	0.000124569
H3BJU7	Guanine nucleotide exchange factor H1	Arhgef2	28.556	59	10	1.31036e+07	1.50701e+07	6.80367e+06	13616164	1.30188e+07	1.32551e+08	1.36394e+08	1.13534e+08	8.31351e+07	6.25954e+07	8.57309	0.00271043	0.0051682
B1AXN9	Non-specific serine/threonine protein kinase	Rps6ka3	30.642	68	8	2.84967e+07	1.83476e+07	9.4517e+06	2.15629e+07	1.85876e+07	1.09238e+08	1.78194e+08	1.8564e+08	1.81048e+08	1.65024e+08	8.49325	0.00034743	0.0010982
Q9DAR7	m7GpppX diphosphatase	Dcps	112.27	86	9	2.66863e+07	3.42788e+07	1.98397e+07	9.4006e+06	7.45668e+06	1.10834e+08	258903035	1.88806e+08	1.55497e+08	1.14321e+08	8.4819	0.00522235	0.00889562
G5E866	Splicing factor 3B subunit 1	Sf3b1	109.76	132	23	5.9088e+07	2.03693e+07	4.05024e+07	3.07127e+07	3.53926e+07	2.22795e+08	3.77376e+08	327326166	4.09188e+08	2.35895e+08	8.45178	0.00145699	0.00317435
Q8K4Z5	Splicing factor 3A subunit 1	Sf3a1	46.033	106	18	4.20868e+07	2.56941e+07	5.63111e+07	1.68816e+07	5.15768e+07	2.31951e+08	3.50366e+08	3.83016e+08	3.52362e+08	2.73164e+08	8.26204	0.000338257	0.00107332
O35344	Importin subunit alpha-4	Kpna3	26.532	54	5	9.11169e+06	2.07711e+07	1.02347e+07	1.75236e+07	12237639	1.31489e+08	1.16297e+08	8.16538e+07	9.82243e+07	1.48689e+08	8.24789	0.000806274	0.00200354
O70318	Band 4.1-like protein 2	Epb41l2	102.93	221	19	5.13706e+07	7.16716e+07	1.14179e+08	7.5726e+07	1.11547e+08	3.99104e+08	7.3601e+08	8.1683e+08	8.75989e+08	6.59445e+08	8.21537	0.00159407	0.00340167
Q6P5E4	UDP-glucose:glycoprotein glucosyltransferase 1	Uggt1	276.25	248	42	9.11342e+07	7.48706e+07	1.2341e+08	3.43197e+07	1.42087e+08	550518571	7.54939e+08	9.1828e+08	8.66035e+08	7.34369e+08	8.20947	0.000227418	0.000812786
Q99P72	Reticulon-4	Rtn4	220.18	174	11	1.53564e+08	1.31185e+08	1.29736e+08	1.51176e+08	1.11946e+08	1267392126	1189680738	1011596422	9.87011e+08	1046646503	8.12024	4.7e-05	0.000269301
Q569Z6	Thyroid hormone receptor-associated protein 3	Thrap3	19.537	60	9	3.94586e+07	3.25638e+07	3.97706e+07	2.98378e+07	2.18153e+07	2.32879e+08	3.65182e+08	2.59798e+08	250085290	212231480	8.07712	0.000855609	0.00209519
P08226	Apolipoprotein E	Apoe	196.3	246	13	3.83717e+08	3.62579e+08	3.11393e+08	3.89017e+08	4.77757e+08	3519715803	3406821580	2116525482	3089598880	3377529157	8.05949	0.000408643	0.00122593
B7FAU9	Filamin, alpha	Flna	323.31	2622	113	4577079041	4291095043	3784404282	3661856087	2855994173	21437837518	37343983207	35412674435	28178367956	30265239221	7.96216	0.000634807	0.00165908
P46935	E3 ubiquitin-protein ligase NEDD4	Nedd4	79.969	154	15	8.90435e+07	4.91804e+07	1.86269e+07	5.29518e+07	7.49534e+07	426674475	4.96479e+08	480279002	3.41803e+08	4.93854e+08	7.86319	4.16e-05	0.000250445
Q8R0X7	Sphingosine-1-phosphate lyase 1	Sgpl1	31.385	93	15	2.40155e+07	7.85706e+07	1.29758e+07	5.14988e+07	4.27031e+07	3.56417e+08	3.41318e+08	352938986	3.01101e+08	2.8323e+08	7.7945	6.04e-07	1.35e-05
J3QQ16	Collagen, type VI, alpha 3	Col6a3	7.9006	34	2	86446559	4.10648e+07	6.23769e+07	4.18294e+07	2.08461e+07	4.03228e+08	3.55503e+08	4.1484e+08	289719140	5.05219e+08	7.79411	0.000320105	0.00103159
D3YTQ3	Heterogeneous nuclear ribonucleoprotein D-like	Hnrnpdl	15.683	33	7	5.65738e+06	1.48709e+07	1.17462e+07	8.39774e+06	1.90516e+07	5.48632e+07	1.17474e+08	1.36823e+08	8.85578e+07	6.53911e+07	7.75418	0.00586088	0.00983436
Q91Z25	Actin-related protein 2/3 complex subunit	Arpc1b	256.9	257	18	2.69892e+08	2.60887e+08	290000834	1.35331e+08	1.48095e+08	1477073833	2089362650	1392069199	1982933061	1559194317	7.69842	0.000299529	0.000978012
P63328	Serine/threonine-protein phosphatase 2B catalytic subunit alpha isoform	Ppp3ca	13.022	42	11	2.00005e+07	1.83679e+07	1.16328e+07	8.66964e+06	1.22516e+07	9.6332e+07	1.25021e+08	8.90778e+07	1.11976e+08	1.16529e+08	7.59896	5.09e-05	0.000283047
Q99LD8	N(G),N(G)-dimethylarginine dimethylaminohydrolase 2	Ddah2	80.339	145	13	1.48658e+08	1.14507e+08	8.80919e+07	6.6387e+07	7.93009e+07	4.91148e+08	9.69555e+08	8.94106e+08	7.34112e+08	6.82554e+08	7.58934	0.00120539	0.0027245
Z4YKB8	Heterochromatin protein 1-binding protein 3	Hp1bp3	35.574	136	19	166662267	1.77038e+08	9.20164e+07	3.89116e+07	7.45453e+07	8.72862e+08	9.40601e+08	873839249	9.20121e+08	5.45416e+08	7.56197	0.000221106	0.000797685
E9QL12	Dysferlin	Dysf	63.652	110	17	2.81572e+07	3.03307e+07	2.41925e+07	5.30848e+06	3.66684e+06	1.33238e+08	1.49339e+08	1.68586e+08	1.74858e+08	6.37955e+07	7.52616	0.00277772	0.00526406
P13597	Intercellular adhesion molecule 1	Icam1	71.953	102	11	3.11519e+07	4.54998e+07	5.40116e+07	3.93742e+07	5.3145e+07	3.03497e+08	398154779	3.13682e+08	4.06744e+08	2.46484e+08	7.47622	0.000581412	0.00156953
B8JJN0	C3/C5 convertase	Gm20547	166.51	302	24	2.55161e+08	1.8225e+08	2.05301e+08	1.95338e+08	2.32013e+08	1987913401	1973826085	1204830783	1304644810	1523084721	7.47087	0.00103729	0.00242886
Q6DFW4	Nucleolar protein 58	Nop58	135.18	126	15	3.61205e+07	5.52397e+07	9.06507e+07	3.45113e+07	3.25885e+07	2.92822e+08	4.42631e+08	4.52593e+08	3.52437e+08	3.1981e+08	7.46774	0.000246462	0.000850758
Q62470	Integrin alpha-3	Itga3	64.037	124	19	2.99494e+07	4.2214e+07	3.92966e+07	2.3811e+07	141012727	4.60018e+08	4.11376e+08	4.0291e+08	2.94898e+08	4.81773e+08	7.42343	3.98e-05	0.000242579
G3X9T8	Ceruloplasmin	Cp	323.31	563	1	1.32397e+08	3.07093e+08	5.02368e+08	3.97231e+08	4.5814e+08	3024209018	3206041368	2076877904	2975079975	2004810970	7.39306	0.000532717	0.00147646
Q8C2Q3	RNA-binding protein 14	Rbm14	30.454	86	15	4.62536e+07	2.95782e+07	2.98305e+07	6.77181e+07	3.9586e+07	2.61123e+08	3.47196e+08	3.30159e+08	3.22805e+08	3.10886e+08	7.38225	4.07e-06	4.6e-05
Q9JHU9	Inositol-3-phosphate synthase 1	Isyna1	119.43	150	15	1.43398e+08	1.59583e+08	1.09621e+08	8.78146e+06	6.53195e+07	588238832	7.81325e+08	7.42586e+08	8.64147e+08	5.75673e+08	7.29802	7.77e-05	0.000387639
Q3UVK0	Endoplasmic reticulum metallopeptidase 1	Ermp1	24.998	54	10	1.65658e+07	4.43911e+07	1.37389e+07	1.48828e+07	1.83756e+07	1.9202e+08	1.51245e+08	1.40125e+08	1.82526e+08	1.17381e+08	7.25583	0.000186623	0.000708423
E9QKZ2	Importin-9	Ipo9	51.922	55	12	2.9036e+07	1.68926e+07	2.65056e+07	2.4241e+07	2.09137e+07	1.19423e+08	1.61806e+08	1.37877e+08	1.82835e+08	2.49478e+08	7.24065	0.00273332	0.0052006
P18242	Cathepsin D	Ctsd	223.47	476	13	6.90676e+08	7.14571e+08	678887432	7.10735e+08	6.74749e+08	4679689846	5604504063	5551254050	5248656103	3984121004	7.22507	0.000143859	0.000595403
Q99KC8	von Willebrand factor A domain-containing protein 5A	Vwa5a	228.08	280	27	1.68277e+08	2.34536e+08	1.41047e+08	1.14196e+08	1.31871e+08	8.57357e+08	9.98977e+08	1130953148	1486189209	1227223637	7.21675	0.000582404	0.00157021
Q6IRU2	Tropomyosin alpha-4 chain	Tpm4	323.31	502	19	1098890855	1228896461	1427071028	1325932254	1180331704	5209540906	10380968325	11136214960	9518429895	8928068199	7.21488	0.00159746	0.00340545
P08207	Protein S100-A10	S100a10	19.192	77	4	3.03683e+08	2.16196e+08	1.83686e+08	1.45732e+08	1.11861e+08	1362535167	1588003626	1661381876	9.65749e+08	1321652477	7.17813	0.000365167	0.00112692
G8JL74	Polypyrimidine tract-binding protein 3	Ptbp3	165.78	62	8	1.19251e+07	2.35192e+07	1.52925e+07	15417840	2.60662e+07	1.1252e+08	1.47262e+08	1.12601e+08	1.61902e+08	1.24428e+08	7.14279	0.000171639	0.00066971
Q7TPR4	Alpha-actinin-1	Actn1	323.31	882	2	1562840317	1590131780	1312078424	1185915034	1024954401	7843738958	9835556710	11138943379	9519610048	8819923860	7.06386	7.93e-05	0.000393472
Q9WTM5	RuvB-like 2	Ruvbl2	55.491	125	21	6.79456e+07	6.12232e+07	3.57834e+07	41002155	3.50814e+07	2.90502e+08	4.24034e+08	3.57913e+08	3.37334e+08	2.64432e+08	6.94592	0.000307741	0.000999552
P01837	Immunoglobulin kappa constant	Igkc	152.17	123	6	8.27717e+08	7.87678e+08	780774907	3.85088e+08	6.79148e+08	4221585196	6117816220	4086337633	6144094769	3421389120	6.93307	0.00164324	0.00347906
Q99J77	Sialic acid synthase	Nans	54.832	82	11	2.1186e+07	4.92626e+07	5.66612e+07	2.55401e+07	4.14445e+07	1.23418e+08	3.72645e+08	2.83117e+08	3.17443e+08	2.47201e+08	6.92356	0.00481141	0.00829979
A0A494BBB0	Calcium-activated neutral proteinase 1 (Fragment)	Capn1	108.23	178	26	5.98297e+07	7.69261e+07	1.00781e+08	7.53865e+07	3.84675e+07	3.97784e+08	575620538	5.2259e+08	4.98946e+08	4.28676e+08	6.89722	8.06e-05	0.000397949
D3Z0V2	Rho guanine nucleotide exchange factor 7 (Fragment)	Arhgef7	43.686	86	11	2.38115e+07	2.44562e+07	2.47253e+07	1.7781e+07	2.57967e+06	9.10264e+07	1.43394e+08	1.47956e+08	9.2593e+07	1.67032e+08	6.87708	0.0014155	0.00310307
Q3UJB0	Splicing factor 3b, subunit 2	Sf3b2	51.612	81	16	2.22601e+07	2.38557e+07	3.05114e+07	4.58166e+07	2.58125e+07	1.04193e+08	239554380	1.89604e+08	2.5242e+08	2.31286e+08	6.86012	0.00263327	0.00504439
Q921M3	Splicing factor 3B subunit 3	Sf3b3	119.96	149	22	1.19512e+07	8.28694e+07	9.54939e+07	6.0348e+07	8.53302e+07	3.35521e+08	4.37047e+08	6.7311e+08	4.35416e+08	4.2128e+08	6.85245	0.00155205	0.00334028
P35821	Tyrosine-protein phosphatase non-receptor type 1	Ptpn1	15.972	39	7	2.2275e+07	1.36543e+07	1.41922e+07	1.24544e+07	1.494e+07	6.76398e+07	1.40668e+08	1.01029e+08	137817902	8.21735e+07	6.82863	0.00326337	0.00600956
A2AJY2	Collagen alpha-1(XV) chain	Col15a1	204.73	279	18	2.29902e+08	1.59461e+08	1.93286e+08	1.60645e+08	8.42335e+07	9.04614e+08	1300982952	1215655911	9.72666e+08	1224073825	6.78888	0.000105935	0.000485537
Q8VHM5	Heterogeneous nuclear ribonucleoprotein R	Hnrnpr	67.129	99	13	3.91437e+07	5.97594e+07	2.34969e+07	9.95654e+06	1.4556e+07	1.44017e+08	1.84051e+08	2.66088e+08	2.16618e+08	1.83706e+08	6.76919	0.000395456	0.00119506
G3UZP7	H-2 class I histocompatibility antigen, D-K alpha chain	H2-D1	96.827	236	3	5.63623e+08	4.01486e+08	3.60939e+08	4.68998e+08	3.55944e+08	1425216571	3539606952	2813474817	3645227937	2854294827	6.63779	0.00344772	0.00626514
P11031	Activated RNA polymerase II transcriptional coactivator p15	Sub1	40.101	47	5	8.01438e+07	5.00845e+07	4.82703e+07	4.07756e+07	3.0754e+07	2.28035e+08	4.62412e+08	387816938	3.63373e+08	2.17928e+08	6.63751	0.00351484	0.00635908
Q3UID0	SWI/SNF complex subunit SMARCC2	Smarcc2	107.47	117	13	7.5732e+07	5.83199e+07	6.04863e+07	2.03194e+07	1.8436e+06	2.39389e+08	3.1613e+08	3.17112e+08	3.38071e+08	2.17692e+08	6.59153	8.4e-05	0.000408346
A2AU61	RNA-binding protein Raly (Fragment)	Raly	18.421	51	10	2.69768e+07	2.53881e+07	3.41521e+07	3.11106e+07	4.26159e+07	1.47708e+08	2.27841e+08	2.05798e+08	3.05914e+08	1.6496e+08	6.56639	0.00285074	0.00536546
P14824	Annexin A6	Anxa6	323.31	782	1	1101172254	1167999026	8.32059e+08	8.23759e+08	6.56092e+08	5615713341	6341582167	6777624924	5851347472	5187640907	6.49932	1.38e-05	0.000113797
A0A087WQI3	Kinectin	Ktn1	57.657	54	21	1.56375e+07	2.91948e+07	1.69303e+07	2.11458e+07	1.6855e+07	9.24752e+07	1.33744e+08	1.3786e+08	1.22376e+08	1.60037e+08	6.48025	0.000396737	0.00119511
P27046	Alpha-mannosidase 2	Man2a1	47.928	96	19	5.56619e+07	4.15121e+07	5.28747e+06	2.81585e+07	2.25771e+07	1.9256e+08	1.77972e+08	1.56413e+08	2.97496e+08	1.67711e+08	6.47632	0.00167286	0.00353024
A0A0A0MQ90	Protein S100-A13	S100a13	15.484	41	4	2.65798e+07	2.82768e+07	2.15035e+07	2.88165e+07	3.5582e+07	1.28556e+08	2.20539e+08	1.95307e+08	2.15877e+08	142102750	6.41084	0.00120812	0.0027282
A0A0J9YTY0	Septin-11	Septin11	323.31	256	8	2.03836e+08	2.2502e+08	2.17351e+08	1.66407e+08	1.31649e+08	856282776	1513110367	1143168874	1260750200	1209546283	6.33601	0.000547941	0.00150017
Q921F4	Heterogeneous nuclear ribonucleoprotein L-like	Hnrnpll	58.607	85	10	3.57741e+07	2.66713e+07	4.11038e+07	2.99672e+07	3.22873e+07	1.11096e+08	2.99102e+08	2.48069e+08	2.0828e+08	1.7524e+08	6.28326	0.00523612	0.00891292
O54962	Barrier-to-autointegration factor	Banf1	36.932	85	3	3.26273e+07	3.18535e+07	2.83017e+07	9.6141e+06	1.46836e+07	1.4191e+08	1.32705e+08	160097437	1.76309e+08	1.20533e+08	6.24831	4.1e-05	0.00024916
A0A0R4IZW8	Calcium-activated neutral proteinase small subunit	Capns1	199.62	101	9	4.06116e+07	6.54464e+07	1.0444e+08	5.90282e+07	8.73371e+07	2.71724e+08	5.61283e+08	4.52067e+08	4.99052e+08	4.39756e+08	6.23174	0.00109615	0.002531
E9PWW2	Torsin-1A-interacting protein 1	Tor1aip1	43.788	68	8	3.60147e+07	3.07878e+07	2.52889e+07	2.07831e+07	3.61567e+07	2.29379e+08	1.3954e+08	1.94747e+08	1.88239e+08	1.75828e+08	6.2251	0.000300949	0.000981355
Q8C166	Copine-1	Cpne1	38.385	66	12	4.03466e+07	4.01197e+07	2.26723e+07	2.93779e+07	3.13056e+07	1.76168e+08	2.60403e+08	2.57457e+08	1.54893e+08	1.70684e+08	6.22386	0.00146294	0.00318199
Q8BXZ1	Protein disulfide-isomerase TMX3	Tmx3	12.921	62	8	4.12626e+07	1.71804e+07	3.12854e+07	23024607	1.71741e+07	1.44748e+08	1.55312e+08	1.70364e+08	1.78084e+08	1.5101e+08	6.15359	2.99e-07	8.72e-06
P07356	Annexin A2	Anxa2	323.31	598	29	2021876244	1986314934	1743977566	1531333595	1239599884	11874920486	11041785682	9714557635	8567281948	11093945712	6.13538	6.07e-05	0.000322875
Q80Y86	Mitogen-activated protein kinase 15	Mapk15	2.5158	21	1	2.9466e+07	2.21202e+07	2.2886e+07	1.8066e+07	2.35854e+07	9.88006e+07	1.2736e+08	1.5594e+08	1.81233e+08	1.43956e+08	6.09084	0.000907198	0.00218628
A0A075B5P4	Ig gamma-1 chain C region secreted form (Fragment)	Ighg1	125.17	144	4	6.30121e+07	1.428e+08	1.35706e+08	5.18448e+07	8.39647e+07	5.76434e+08	6.46477e+08	4.02937e+08	7.70385e+08	4.99431e+08	6.06641	0.00092201	0.00221336
A0A0R4J032	Complement component C9	C9	106.27	178	19	1.0679e+08	8.847e+07	3.56298e+07	1.27226e+08	2.14088e+08	6.50432e+08	4.81692e+08	7.4654e+08	7.02753e+08	8.75045e+08	6.04062	0.000259961	0.000880168
O35887	Calumenin	Calu	265.59	251	3	1.50108e+08	2.27246e+08	2.28727e+08	1.86533e+08	2.01053e+08	1364953750	1171076385	1235842013	1030970948	1193582844	6.03464	2.02e-05	0.000149681
E9Q1D5	Transforming growth factor beta-1-induced transcript 1 protein	Tgfb1i1	24.206	44	7	8.79071e+06	7.79829e+06	5.94981e+06	1.10006e+07	1.49868e+07	3.99173e+07	5.93718e+07	6.9947e+07	4.62256e+07	7.6123e+07	6.00881	0.00158387	0.00338522
A6PWS5	Actin-depolymerizing factor (Fragment)	Gsn	2.6136	46	1	6.4687e+07	7.53644e+07	7.3523e+07	4.67583e+07	3.2655e+07	3.21614e+08	4.14227e+08	3.89346e+08	3.5352e+08	2.81147e+08	6.00658	8.51e-05	0.000411284
P68369	Tubulin alpha-1A chain	Tuba1a	8.1457	33	1	5.79047e+06	3.61106e+06	5.86972e+06	1.03e+07	3.56857e+06	2.00551e+07	4.05198e+07	3.30156e+07	3.97253e+07	4.15578e+07	6.00119	0.00118698	0.00269273
E9Q1G8	Septin-7	Septin7	285.24	317	18	294136656	3.23114e+08	3.37528e+08	2.19986e+08	2.99189e+08	1457683627	2100058274	1738815329	2020917652	1519776327	5.99561	0.000269807	0.000899326
Q8CGP2	Histone H2B type 1-P	Hist1h2bp	-2	9	0	4.39134e+07	5.20386e+07	4.38866e+07	4.079e+07	4.39218e+07	2.15067e+08	3.76807e+08	2.18264e+08	2.80445e+08	2.5109e+08	5.97494	0.00161615	0.00343638
A0A3B2WCD8	Far upstream element-binding protein 2	Khsrp	64.268	181	17	1.23346e+08	1.09997e+08	2.07846e+07	1.53748e+08	1.14311e+08	5.99587e+08	7.1836e+08	5.14462e+08	7.18698e+08	5.64168e+08	5.96583	2.75e-05	0.000185552
E9Q3V6	Septin-2	Septin2	239.81	204	16	188940107	1.89808e+08	2.15912e+08	1.72641e+08	2.20659e+08	1127670648	1385553955	1149586900	1158390981	1057877614	5.95073	4.34e-05	0.000257885
Q8CI94	Glycogen phosphorylase, brain form	Pygb	83.246	253	21	2.02663e+08	1.92778e+08	1.64053e+08	4.92198e+07	5.81299e+07	6.42061e+08	1020624859	8.16314e+08	740554025	7.24513e+08	5.91452	0.000101612	0.000467454
Q80SZ7	Guanine nucleotide-binding protein G(I)/G(S)/G(O) subunit gamma-5	Gng5	5.1011	31	5	5.69244e+07	6.45391e+07	5.03273e+07	6.11451e+07	5.93255e+07	3.25887e+08	2.66248e+08	396139153	3.87337e+08	3.52163e+08	5.91175	0.000232825	0.000818272
Q5SV64	Myosin-10	Myh10	323.31	755	68	7.05847e+08	6.93898e+08	6.16655e+08	3.87823e+08	3.8094e+08	2802629456	3428356835	3919445412	3672406759	2594013555	5.8944	0.000220541	0.000796844
Q3U9G9	Delta(14)-sterol reductase LBR	Lbr	57.592	79	11	7.39186e+07	1.85967e+07	8.25675e+07	4.34727e+07	3.43289e+07	3.01543e+08	3.23974e+08	2.83781e+08	3.33558e+08	2.30527e+08	5.82631	1.1e-05	9.75e-05
Q9D6Z1	Nucleolar protein 56	Nop56	71.495	151	18	5.90678e+07	5.94444e+07	9.36573e+07	2.95577e+07	6.3422e+07	3.55129e+08	3.3562e+08	3.50948e+08	377884303	3.56459e+08	5.82024	5.75e-08	3.39e-06
Q9R1T2	SUMO-activating enzyme subunit 1	Sae1	98.63	107	15	108424955	3.55088e+07	2.56886e+07	3.03914e+07	4.24805e+07	2.49427e+08	3.69801e+08	2.91413e+08	2.56958e+08	235974398	5.78807	9.78e-05	0.000454272
F8WHU5	Sister chromatid cohesion protein PDS5 homolog B	Pds5b	17.869	52	13	9.81426e+06	1.1322e+07	9.97323e+06	8.44453e+06	1.50754e+07	6.45969e+07	3.93576e+07	7.98918e+07	7.231e+07	5.9343e+07	5.77526	0.00138103	0.00303288
P70698	CTP synthase 1	Ctps1	29.37	46	5	1.44693e+07	2.04159e+07	1.45451e+07	1.03137e+07	1.52378e+07	4.94092e+07	1.15858e+08	7.70667e+07	6.99883e+07	1.19224e+08	5.75535	0.00591963	0.00989216
P43276	Histone H1.5	H1-5	41.645	160	5	5.13698e+08	5.20307e+08	444488089	3.84069e+08	4.33739e+08	2137594159	3351125709	2634474194	2556364099	2523053660	5.74951	0.000328557	0.00105198
Q8R5J9	PRA1 family protein 3	Arl6ip5	18.973	50	6	3.36695e+07	4.31389e+07	3.33462e+07	3.32476e+07	2.60085e+07	2.193e+08	207485073	2.31051e+08	1.67081e+08	1.42845e+08	5.71252	0.00053723	0.00148564
G3UY42	Polyadenylate-binding protein 2	Pabpn1	16.704	44	5	2.38555e+07	1.65752e+07	2.23422e+07	2.22936e+07	2.31223e+07	6.93037e+07	1.49837e+08	124329390	1.58224e+08	113825458	5.6893	0.00285334	0.00536628
P57784	U2 small nuclear ribonucleoprotein A	Snrpa1	56.278	68	10	3.29921e+07	3.60576e+07	3.34035e+07	3.13573e+07	2.33444e+07	1.53397e+08	1.66383e+08	1.63061e+08	176974747	2.15587e+08	5.57032	0.000124526	0.000538892
F8WID5	Tropomyosin alpha-1 chain	Tpm1	260.86	314	0	1119008784	1319250858	1142033168	1001593692	1107034037	3591310319	8013835428	7332044927	5811313680	6883865392	5.56035	0.00249136	0.00484376
A0A0R4J038	Bradykinin	Kng1	323.31	279	16	3.93974e+08	4.28512e+08	3.62861e+08	4.35536e+08	3.21989e+08	2762427198	2854877340	1587363967	1624726541	1868561517	5.50626	0.00314748	0.00583084
Q9Z1F9	SUMO-activating enzyme subunit 2	Uba2	125.54	94	17	4.35234e+07	2.44586e+07	3.62802e+07	5.10787e+07	4.19738e+07	210051173	2.36583e+08	1.75058e+08	2.51501e+08	2.07597e+08	5.47749	6.16e-05	0.000326946
Q02788	Collagen alpha-2(VI) chain	Col6a2	323.31	537	28	1016914688	9.54017e+08	1154492931	9.27101e+08	7.45872e+08	5522832698	5055805760	4841422576	4567681137	6082043102	5.43302	4.61e-05	0.00026765
Q04750	DNA topoisomerase 1	Top1	50.188	96	15	2.16199e+07	1.91793e+07	3.88299e+07	3.00115e+07	3.39782e+07	1.23209e+08	1.88612e+08	1.77744e+08	1.8414e+08	1.00724e+08	5.39226	0.00172873	0.0036198
Q8BFY9	Transportin-1	Tnpo1	39.687	101	10	4.00558e+07	2.76226e+07	1.60731e+07	3.25047e+07	5.71524e+07	1.25968e+08	2.30506e+08	2.15079e+08	2.06281e+08	1.53091e+08	5.36839	0.000854467	0.00209519
E9QPX1	Collagen alpha-1(XVIII) chain	Col18a1	237.79	342	21	5.76193e+08	4.48089e+08	4.13892e+08	3.03212e+08	2.94536e+08	1841576255	2459821205	2359989667	2276757874	1988682349	5.36702	1.61e-05	0.000126601
Q62426	Cystatin-B	Cstb	17.059	54	4	1.06946e+08	8.51994e+07	1.0595e+08	6.09237e+07	7.80617e+07	5.25948e+08	4.3975e+08	3.22839e+08	6.32108e+08	4.07408e+08	5.32637	0.00173187	0.00362025
G3UXZ5	Proteasome activator complex subunit 1 (Fragment)	Psme1	207.17	238	18	2.89539e+08	2.90795e+08	3.17568e+08	2.49709e+08	3.29029e+08	1046785095	1944366937	1571465915	1895525048	1363055345	5.29662	0.00157069	0.00336576
G3UZ60	Predicted gene, 49325	Gm49325	9.0344	39	2	8.82792e+07	5.34716e+07	5.74933e+07	6.93588e+07	3.16572e+07	2.04042e+08	4.11716e+08	2.71621e+08	3.71367e+08	3.31136e+08	5.29502	0.00154766	0.00333374
Q9DCC5	Cbx3 protein	Cbx3	66.372	98	4	8.11293e+07	5.06144e+07	77819354	5.53711e+07	5.36919e+07	2.58666e+08	3.07062e+08	3.43808e+08	4.19203e+08	3.44115e+08	5.25021	0.000311992	0.00100939
P62737	Actin, aortic smooth muscle	Acta2	17.976	79	1	7.49224e+08	6.85884e+08	5.50866e+08	4.81172e+08	3.25121e+08	1897257360	3714124588	3647410797	2176804861	3120261318	5.21292	0.00270836	0.0051682
E9PZ00	Prosaposin	Psap	215.84	363	17	1218508392	1227797690	1751243378	1401782341	1754024298	6050373748	8252686739	7918378118	9339812651	6530514244	5.18019	0.000359876	0.00111616
Q9QZR9	Collagen alpha-4(IV) chain	Col4a4	35.9	64	5	4.73638e+07	1.9479e+07	3.51434e+07	7.62355e+07	1.01321e+08	3.3348e+08	2.44242e+08	2.39056e+08	3.60816e+08	2.63013e+08	5.15344	0.000129887	0.000555215
Q9Z0M5	Lysosomal acid lipase/cholesteryl ester hydrolase	Lipa	55.435	82	8	3.25488e+07	17212817	4.28286e+07	3.82702e+07	6.23757e+07	1.24429e+08	1.91736e+08	2.00712e+08	2.86981e+08	1.90334e+08	5.14496	0.00247713	0.00482747
Q8CCK0	Core histone macro-H2A.2	Macroh2a2	33.288	112	11	9.47879e+07	1.06248e+08	1.23617e+08	1.73346e+07	8.42625e+07	3.60124e+08	4.99668e+08	4.98573e+08	4.42412e+08	3.75356e+08	5.1053	2.83e-05	0.000189337
P62774	Myotrophin	Mtpn	210.66	84	7	7.42364e+07	7.72701e+07	6.53012e+07	4.71685e+07	5.4137e+07	2.71587e+08	3.85876e+08	3.27747e+08	3.01808e+08	328951915	5.07986	6.49e-05	0.000340536
Q5EBP8	Helix-destabilizing protein	Hnrnpa1	253.56	261	11	3.87867e+08	2.95225e+08	3.18458e+08	3.59636e+08	3.57793e+08	1408138813	1650117047	1906239410	2052672783	1658059150	5.04673	0.000195488	0.000730865
P32020	Non-specific lipid-transfer protein	Scp2	252.04	489	13	8236789847	7945387280	7220187504	8334430962	7250906706	1271529560	9.62361e+08	2025271360	1550503214	1975619891	0.199686	5.64e-08	3.39e-06
Q91V76	Ester hydrolase C11orf54 homolog	1 SV	323.31	561	16	5235718323	4820500611	6113538814	5341526561	5775640896	6.17092e+08	7.91535e+08	1255119250	1237767963	1543588598	0.19955	5.97e-07	1.35e-05
Q925I1	ATPase family AAA domain-containing protein 3	Atad3	133.32	149	22	5.5896e+08	7.47015e+08	6.02296e+08	6.29733e+08	5.96565e+08	1.84176e+08	5.45724e+07	1.80153e+08	9.13294e+07	1.13914e+08	0.199117	2.8e-06	3.54e-05
Q8R0F8	Acylpyruvase FAHD1, mitochondrial	Fahd1	139.57	186	12	1089318703	7.49853e+08	9.73771e+08	1017041236	1235146947	1.94698e+08	1.17784e+08	2.46503e+08	1.92145e+08	2.52182e+08	0.198082	0.000254034	0.000866025
Q71RI9	Kynurenine--oxoglutarate transaminase 3	Kyat3	118.16	290	20	1753505515	1728048387	1236224114	1237427474	9.35719e+08	3.15358e+08	1.15669e+08	3.31098e+08	3.11163e+08	2.87091e+08	0.197416	0.00158044	0.00338222
P24270	Catalase	Cat	323.31	1174	38	39812339825	39274844234	33686899700	38891347794	28659480747	9313470217	3494103856	8142085284	5792699509	8781977721	0.197002	2.27e-05	0.000162615
Q08857	Platelet glycoprotein 4	Cd36	137.4	138	11	8.82539e+08	6.40039e+08	1037810686	9.17783e+08	8.46585e+08	2.96233e+08	1.2121e+07	2.10111e+08	1.86822e+08	1.44824e+08	0.196568	4.24e-05	0.000253208
P38060	Hydroxymethylglutaryl-CoA lyase, mitochondrial	Hmgcl	187.54	198	11	1539741266	1183254678	1451897823	1333532727	1576770634	324537355	1.52011e+08	279302081	2.69871e+08	3.66635e+08	0.196516	9.03e-06	8.34e-05
O35857	Mitochondrial import inner membrane translocase subunit TIM44	Timm44	113.35	99	14	229769191	2.1347e+08	251470205	2.46048e+08	3.29844e+08	8.16331e+07	3.75388e+07	3.23579e+07	2.93515e+07	6.77105e+07	0.195649	9.98e-05	0.000461886
Q99KR3	Endoribonuclease LACTB2	Lactb2	321.56	522	14	5366265863	5142249836	5123712163	6668889021	5836460576	6.03817e+08	3.496e+08	1422558802	1277151112	1843119030	0.195335	3.36e-06	4.02e-05
Q8VCH0	3-ketoacyl-CoA thiolase B, peroxisomal	Acaa1b	172.93	72	6	2.45317e+08	271712013	2.14879e+08	2.11274e+08	2.21358e+08	4.66336e+07	30194968	5.35686e+07	4.47497e+07	5.19694e+07	0.195026	1.91e-05	0.000143768
Q9DBM2	Peroxisomal bifunctional enzyme	Ehhadh	323.31	2100	52	45480148266	61515865089	40627585066	51909760117	26557781067	13525428278	3892019126	10060652954	7761082206	8645548704	0.194102	0.00243728	0.00476483
Q8JZN5	Complex I assembly factor ACAD9, mitochondrial	Acad9	179.97	394	25	2428076666	2229501389	2335161101	2598029176	2249952742	6.64192e+08	110594730	5.13239e+08	4.41054e+08	5.62464e+08	0.193531	5.22e-07	1.29e-05
Q62468	Villin-1	Vil1	323.31	916	43	10078062886	9525750944	10124506766	10204058534	9625123746	1054833034	7.87216e+08	3137082706	2180635080	2426046662	0.193428	1.6e-05	0.000125948
A0A0R4J1N9	Transcription factor A, mitochondrial	Tfam	20.226	71	12	2.625e+08	2.17404e+08	1.6145e+08	2.12746e+08	1.49408e+08	4.80867e+07	3.85728e+07	3.46314e+07	3.75299e+07	3.39179e+07	0.192065	0.00125778	0.0028121
Q8BGC4	Prostaglandin reductase-3	Zadh2	84.006	150	13	6.09219e+08	7.21292e+08	5.90013e+08	7.13938e+08	597944240	2.3464e+08	7.54961e+07	9.84923e+07	6.60747e+07	1.35578e+08	0.188801	1.7e-06	2.52e-05
P03888	NADH-ubiquinone oxidoreductase chain 1	Mtnd1	50.498	98	6	2.47601e+08	2.81786e+08	2.65702e+08	2.54377e+08	2.69163e+08	7.14103e+07	8.91378e+06	4.65296e+07	5.68214e+07	6.51556e+07	0.188704	2.08e-06	2.79e-05
P35505	Fumarylacetoacetase	Fah	323.31	530	18	5182014716	5285538010	6183059033	5596133766	6634363424	5.86184e+08	6.71792e+08	1409562682	1262936859	1517107827	0.188621	1.96e-06	2.7e-05
Q61425	Hydroxyacyl-coenzyme A dehydrogenase, mitochondrial	Hadh	323.31	582	21	8592703484	8560493299	8437299284	10099789925	10694115463	1862176096	7.26039e+08	1919452131	1832413575	2384876989	0.188101	4.73e-06	5.11e-05
Q9D880	Mitochondrial import inner membrane translocase subunit TIM50	Timm50	87.365	124	12	5.72484e+08	5.28598e+08	4.78092e+08	7.4008e+08	9.12525e+08	7.31771e+07	1.35448e+08	2.12469e+08	9.84072e+07	8.82177e+07	0.188045	0.00177719	0.00369005
Q9R0M5	Thiamin pyrophosphokinase 1	Tpk1	182	140	9	4.56284e+08	4.17955e+08	4.60943e+08	401385713	2.98225e+08	3.0386e+07	6.79615e+07	1.23051e+08	6.41107e+07	9.63874e+07	0.187683	5.49e-05	0.000299113
A0A0R4J203	D-amino-acid oxidase	Dao	164.8	275	13	2020991093	2619583313	2254819112	1935254130	1846136851	5.88227e+08	1.92376e+07	5.32372e+08	3.91427e+08	4.71722e+08	0.187602	1.49e-05	0.000119566
Q9R0Q6	Actin-related protein 2/3 complex subunit 1A	Arpc1a	114.25	93	11	2.8304e+08	2.64355e+08	243486799	3.66465e+08	4.59974e+08	4.33571e+07	7.73994e+07	5.22646e+07	4.92657e+07	8.05345e+07	0.187236	0.00231687	0.00456549
P34914	Bifunctional epoxide hydrolase 2	Ephx2	323.31	907	31	5040246256	5245945901	5953467173	7391737101	6265589845	9.34982e+08	3.84794e+08	1369409743	1394063663	1486547020	0.1863	5.45e-05	0.000297763
H7BX88	Carnitine O-acetyltransferase	Crat	215.85	285	23	1492807167	1467264221	1175290544	1070416576	1282073621	2.92709e+08	1.2617e+08	2.64723e+08	2.48783e+08	2.71494e+08	0.185559	6.44e-05	0.000339322
P53395	Lipoamide acyltransferase component of branched-chain alpha-keto acid dehydrogenase complex, mitochondrial	Dbt	143.51	379	23	1862651292	2050223455	1536863014	1714818867	1650149722	4.15947e+08	1.248e+08	3.77277e+08	2.90859e+08	4.17281e+08	0.184483	3.88e-06	4.44e-05
E9QNW6	Platelet-activating factor acetylhydrolase	Pafah2	42.942	48	9	119159200	1.44115e+08	1.23746e+08	1.04364e+08	1.23414e+08	2.31121e+07	1.51927e+07	1.76795e+07	2.58513e+07	3.09273e+07	0.183414	1.36e-05	0.000113162
Q9DCU9	4-hydroxy-2-oxoglutarate aldolase, mitochondrial	Hoga1	189.69	231	11	2125910284	1954888547	2054490306	1858575839	2125301606	4.42711e+08	9.89588e+07	4.64126e+08	3.26993e+08	5.20443e+08	0.183141	3.18e-07	9.06e-06
Q9JMD3	START domain-containing protein 10	Stard10	50.673	74	8	1.57902e+08	1.75497e+08	1.88028e+08	1.78463e+08	2.22166e+08	1.22541e+07	1.70015e+07	1.79096e+07	6.65138e+07	5.40643e+07	0.181923	9.99e-06	8.98e-05
Q91WR5	Aldo-keto reductase family 1 member C21	Akr1c21	323.31	658	18	5638979520	7485910534	6798522665	3682576507	6008018146	576574698	1.37811e+08	1605123967	1085796146	1957333239	0.181085	0.000552009	0.00150631
Q91VM9	Inorganic pyrophosphatase 2, mitochondrial	Ppa2	323.31	325	19	1888403271	1716961715	1772233827	2128037574	1897363495	4.57163e+08	3.17062e+07	4.95709e+08	2.95734e+08	4.18034e+08	0.180618	8.46e-07	1.66e-05
P52760	2-iminobutanoate/2-iminopropanoate deaminase	Rida	323.31	300	8	7537210281	12190835736	10042548700	7755708608	6881757421	9.85864e+08	1525287393	1866409498	1456858549	2070683662	0.178011	0.00143601	0.00313968
P52825	Carnitine O-palmitoyltransferase 2, mitochondrial	Cpt2	323.31	497	31	3126752845	2873968041	2706439136	3280872842	2533673578	8.46941e+08	4.1228e+07	6.44179e+08	3.90353e+08	6.57539e+08	0.177682	1.8e-06	2.59e-05
Q3TNA1	Xylulose kinase	Xylb	313.85	368	19	4082788414	3331557948	3691150635	3490600491	3645627850	3.45045e+08	2.47335e+08	9.8212e+08	6.21054e+08	9.96836e+08	0.175005	5.87e-07	1.35e-05
P35846	Folate receptor alpha	Folr1	170.52	70	7	2.58596e+08	3.26126e+08	3.27733e+08	2.47127e+08	2.82429e+08	4.36937e+07	2.94738e+07	9.37821e+07	3.50128e+07	4.97059e+07	0.174526	6.84e-06	6.77e-05
P45952	Medium-chain specific acyl-CoA dehydrogenase, mitochondrial	Acadm	323.31	842	22	27540099373	20037871437	18191736111	19907689861	17877089464	5101206155	1362095845	3960893109	3293782215	4319232824	0.174181	0.000259594	0.000880132
P70441	Na(+)/H(+) exchange regulatory cofactor NHE-RF1	Slc9a3r1	237.31	358	24	6053481496	6125618751	5559306622	6417855335	6382272572	5.76201e+08	2.90155e+08	1616904495	1219816309	1595412842	0.173502	1.99e-06	2.73e-05
Q8CHT0	Delta-1-pyrroline-5-carboxylate dehydrogenase, mitochondrial	Aldh4a1	323.31	665	27	10961899625	10242297080	10585759326	10040683565	11218366069	2395509478	1057765438	1862645101	1595371220	2264761255	0.172973	4.4e-09	1.82e-06
Q9DC61	Mitochondrial-processing peptidase subunit alpha	Pmpca	78.417	193	22	5.4593e+08	402047548	5.09323e+08	4.29716e+08	5.24629e+08	1.00366e+08	5.9796e+07	1.10574e+08	5.58366e+07	8.81231e+07	0.171955	3.43e-05	0.00021659
Q3UXD9	Peroxisomal trans-2-enoyl-CoA reductase	Pecr	311.35	454	13	7059132171	9197562938	6461732976	7142031539	6860879184	1693631570	4.88848e+08	1609977448	8.89413e+08	1629523882	0.171873	3.03e-05	0.000199246
Q9QXX4	Calcium-binding mitochondrial carrier protein Aralar2	Slc25a13	323.31	437	26	2198675874	1977354185	1957285876	1952722662	2014891438	4.23649e+08	1.65645e+08	4.58264e+08	2.79746e+08	4.03563e+08	0.171357	1.61e-08	2.44e-06
Q8VCA8	Secernin-2	Scrn2	276.04	281	16	6.57059e+08	1204704068	1152248093	1736446802	1181119080	2.97843e+07	2.33687e+08	2.75693e+08	1.80369e+08	2.95223e+08	0.171077	0.00336683	0.00616145
Q3UZZ6	Sulfotransferase 1 family member D1	Sult1d1	100.72	372	15	2387010135	2348584113	2701586526	2950161655	2947989807	2.67703e+08	3.05306e+08	5.28472e+08	493421975	6.82234e+08	0.17076	3.46e-06	4.08e-05
Q8VDK1	Deaminated glutathione amidase	Nit1	171.51	198	16	8.27377e+08	8.3556e+08	8.85894e+08	9.60436e+08	9.68153e+08	1.42572e+08	1.18298e+08	1.94399e+08	1.2215e+08	1.85235e+08	0.170333	4.96e-07	1.25e-05
Q9QZD8	Mitochondrial dicarboxylate carrier	Slc25a10	311.38	340	15	3587821069	3033219161	3856634459	3148081460	4705821118	8.33299e+08	2.38634e+08	6.35931e+08	4.87349e+08	9.20641e+08	0.169972	0.000166461	0.000656038
Q9CZR8	Elongation factor Ts, mitochondrial	Tsfm	221.92	102	9	2.06399e+08	1.58458e+08	194028892	1.80354e+08	2.21801e+08	6.47467e+06	4.17613e+07	4.07373e+07	2.00892e+07	5.40267e+07	0.1697	4.45e-06	4.89e-05
G3UWD3	3-hydroxybutyrate dehydrogenase type 2	Bdh2	56.341	132	10	1428492190	1487542083	1546504954	1295281663	1183138376	1.64238e+08	8.95071e+07	2.64188e+08	2.66041e+08	3.8492e+08	0.168405	1.31e-06	2.32e-05
Q91XE4	N-acyl-aromatic-L-amino acid amidohydrolase (carboxylate-forming)	Acy3	323.31	696	15	20493802899	16600519113	21115119547	21423772125	22457917953	1578586781	1611501038	4159027648	4383883063	5405142173	0.167871	1.64e-06	2.5e-05
Q80XN0	D-beta-hydroxybutyrate dehydrogenase, mitochondrial	Bdh1	291.88	479	16	6571473386	4660340133	4052705950	5562770931	4229936404	1208863075	1.52398e+08	9.95933e+08	9.12012e+08	9.10992e+08	0.166693	0.000353706	0.00110813
Q920R6	V-type proton ATPase 116 kDa subunit a isoform 4	Atp6v0a4	323.31	240	22	9.29548e+08	9.78795e+08	9.15312e+08	6.9909e+08	1084945237	243852249	5.32366e+07	158077207	1.77198e+08	1.32224e+08	0.165937	4.21e-05	0.000252348
O35488	Very long-chain acyl-CoA synthetase	Slc27a2	323.31	1044	40	17243087680	16350971722	14999294300	16269252108	15245390772	2199457016	1235562229	3494328138	2695081015	3660932666	0.165843	1.98e-08	2.44e-06
Q6P8N8	ATP-dependent Clp protease ATP-binding subunit clpX-like, mitochondrial	Clpx	24.311	56	13	1.74047e+08	1.22497e+08	103898412	1.66351e+08	1.78196e+08	2.99121e+07	2.15748e+07	3.55201e+07	1.392e+07	2.25649e+07	0.165763	0.000795374	0.00198443
A0A1Y7VM38	NADH dehydrogenase [ubiquinone] iron-sulfur protein 6, mitochondrial	Ndufs6	43.419	56	4	2.07455e+08	2.64999e+08	2.43593e+08	1.65838e+08	2.99141e+08	3.43816e+07	2.86403e+07	4.65436e+07	4.60298e+07	3.88991e+07	0.164683	0.000879088	0.00214159
Q3U186	Probable arginine--tRNA ligase, mitochondrial	Rars2	23.118	54	12	8.88161e+07	8.61043e+07	5.00702e+07	6.04561e+07	6.78606e+07	2.68641e+06	4.13053e+06	1.39645e+07	1.49015e+07	2.22584e+07	0.163997	0.000436603	0.00127428
Q9JHI5	Isovaleryl-CoA dehydrogenase, mitochondrial	Ivd	203.95	343	18	7510335114	5484152890	5199115450	7739574257	7991352678	1607330382	5.55399e+08	1352249675	9.42385e+08	1089812505	0.163515	0.000358035	0.00111411
P63030	Mitochondrial pyruvate carrier 1	Mpc1	28.34	69	5	1323357218	1126964935	911260186	9.95837e+08	1110034561	2.31532e+08	9.46561e+07	1.54359e+08	1.38505e+08	2.74595e+08	0.163448	3.17e-05	0.000204767
Q8QZS1	3-hydroxyisobutyryl-CoA hydrolase, mitochondrial	Hibch	121.56	274	17	1405055193	1230558400	1297242164	1750273514	1271172931	3.55593e+08	1.25367e+08	1.64114e+08	2.33748e+08	254468499	0.162962	5.8e-05	0.000311448
Q8R5C0	Metaxin	Mtx1	52.013	133	12	4.34219e+08	4.08632e+08	3.53272e+08	2.90833e+08	3.65699e+08	5.14806e+07	3.34295e+07	7.40658e+07	7.42248e+07	6.64043e+07	0.161717	9.3e-05	0.000439398
O55125	Protein NipSnap homolog 1	Nipsnap1	248.46	312	12	2896660173	2595190103	2410477835	2257961022	2437451366	4.09002e+08	204650886	5.5079e+08	3.68439e+08	5.02192e+08	0.161543	1.79e-06	2.59e-05
E0CXN5	Glycerol-3-phosphate dehydrogenase [NAD(+)]	Gpd1	323.31	596	22	5914815954	6515228001	7394501774	7187200711	7802481827	8.66338e+08	3.1332e+08	1324549669	1257183822	1820190854	0.160325	1.34e-06	2.33e-05
Q9EQ20	Methylmalonate-semialdehyde dehydrogenase [acylating], mitochondrial	Aldh6a1	323.31	935	30	21134009599	21007663782	17741181270	17150684251	18338124310	3698325665	1241799254	3387110690	2908349263	4012116078	0.159877	1.63e-06	2.49e-05
Q922B1	ADP-ribose glycohydrolase MACROD1	Macrod1	41.907	51	8	1.70105e+08	1.17682e+08	1.11234e+08	1.10683e+08	1.41983e+08	1.2158e+07	2.29241e+07	2.55118e+07	2.75243e+07	1.53488e+07	0.158768	0.000409984	0.00122846
P52196	Thiosulfate sulfurtransferase	Tst	157.85	276	16	2057682997	2317454699	2116044062	2118404047	1846020179	3.37714e+08	4.35895e+07	4.79141e+08	2.5813e+08	5.06067e+08	0.155385	3.08e-07	8.85e-06
Q3UNZ8	Quinone oxidoreductase-like protein 2	Cryzl2	323.31	369	16	4176380305	3623784178	3308251633	3647013447	3455196475	7.19427e+08	5.55672e+07	7.37672e+08	5.49978e+08	7.58484e+08	0.154917	3.25e-07	9.13e-06
Q9QXD6	Fructose-1,6-bisphosphatase 1	Fbp1	323.31	1011	21	10199272566	9616449847	12627185278	11826713477	11795285396	8.3556e+08	7.29904e+08	2201285220	1938005346	2962155719	0.154587	1.69e-06	2.52e-05
E9PZS8	Cytochrome c oxidase subunit 7A-related protein, mitochondrial	Cox7a2l	40.391	57	5	2.44991e+08	3.53582e+08	2.89469e+08	1.59682e+08	3.89735e+08	4.28737e+07	2.73468e+07	5.23761e+07	5.59541e+07	4.27622e+07	0.153961	0.00365228	0.00655037
Q9WV68	Peroxisomal 2,4-dienoyl-CoA reductase	Decr2	102.49	91	10	3.48693e+08	4.24615e+08	2.40769e+08	3.12564e+08	1.51005e+08	8.51124e+07	3.33394e+06	6.25492e+07	2.68935e+07	4.71996e+07	0.152329	0.00431217	0.00755851
O08966	Solute carrier family 22 member 1	Slc22a1	36.935	74	6	6.56075e+08	7.30801e+08	825846636	9.73421e+08	8.96757e+08	1.41707e+08	5.82136e+07	1.38492e+08	1.27265e+08	1.54049e+08	0.151786	0.000115951	0.000514297
Q9EQ06	Estradiol 17-beta-dehydrogenase 11	Hsd17b11	240.74	347	14	5311902115	3806087925	4951617137	5057871731	4909492590	7.82691e+08	4.17973e+08	690285437	7.51404e+08	9.8358e+08	0.150848	2.65e-05	0.000181865
Q3TLP5	Enoyl-CoA hydratase domain-containing protein 2, mitochondrial	Echdc2	134.48	187	10	1303828485	1301680697	1179143126	1489383337	1573207666	211891426	5.605e+07	2.78179e+08	161416589	3.18742e+08	0.149882	3.04e-06	3.79e-05
Q99LB2	Dehydrogenase/reductase SDR family member 4	Dhrs4	172.42	376	15	6033747129	6251510983	6708823535	9410445003	6217746424	1378144457	4.83022e+08	1079672366	9.05363e+08	1314644665	0.149061	0.000461734	0.00133193
Q64516	Glycerol kinase	Gk	323.31	695	31	8220800666	7305740478	7608843745	8399602307	7749577271	6.94908e+08	5.6267e+08	1597601096	1322617700	1607230522	0.14726	1.95e-08	2.44e-06
Q3UNX5	Acyl-coenzyme A synthetase ACSM3, mitochondrial	Acsm3	323.31	969	30	10074803302	7133929380	9210162940	10147352902	11730561891	1745435201	3.27502e+07	1605759811	1405926055	2315231832	0.147113	7.15e-05	0.000364641
Q8JZK9	Hydroxymethylglutaryl-CoA synthase, cytoplasmic	Hmgcs1	34.827	95	11	3.52986e+08	2.5578e+08	5.30918e+08	3.07338e+08	3.20188e+08	5.65635e+07	1.8344e+07	6.219e+07	5.77598e+07	6.21975e+07	0.145458	0.00260213	0.00500409
Q3TQC7	Ectonucleoside triphosphate diphosphohydrolase 5	Entpd5	215.99	225	15	1004154625	7.96327e+08	7.818e+08	7.31946e+08	9.0037e+08	1.50318e+08	7.01936e+07	1.36891e+08	7.83602e+07	1.74527e+08	0.144804	2.27e-05	0.000162615
Q61102	ATP-binding cassette sub-family B member 7, mitochondrial	Abcb7	74.379	70	12	1.59521e+08	130601516	1.68936e+08	1.26917e+08	1.49182e+08	1.92586e+07	1.51399e+07	3.25747e+07	1.50273e+07	2.41343e+07	0.14437	1.94e-05	0.000145619
Q8K0L3	Acyl-coenzyme A synthetase ACSM2, mitochondrial	Acsm2	323.31	2122	33	56261535057	52864158412	60206546316	63531317530	69317635670	9833581428	2730772496	9530928942	7915779098	13509099936	0.14402	1.91e-06	2.68e-05
Q9DD20	Methyltransferase-like protein 7B	Mettl7b	66.197	155	10	8.69797e+08	6.34787e+08	4.60201e+08	627370774	3.67601e+08	5.15465e+07	3.02419e+07	2.00131e+08	5.50651e+07	8.81234e+07	0.143629	0.0026329	0.00504439
P16460	Argininosuccinate synthase	Ass1	323.31	916	25	20428026392	21157839932	22636130635	19765651814	22273484605	2035335527	2436151835	3169927001	2745587204	4845543450	0.14335	8.15e-09	2.44e-06
Q5U5V2	Hydroxylysine kinase	Hykk	273.4	303	21	1459200989	1528090990	1938679624	1451910735	1624365406	1.56856e+07	9.88211e+06	3.14971e+08	3.74929e+08	4.25315e+08	0.142558	4.77e-06	5.11e-05
Q60928	Glutathione hydrolase 1 proenzyme	Ggt1	323.31	557	23	11681304242	9185181500	10292031366	11058952359	12790105416	1364246099	1.88561e+08	2145056753	1582435991	2512814761	0.141673	4.41e-06	4.87e-05
Q9WVL0	Maleylacetoacetate isomerase	Gstz1	323.31	361	15	1986992088	2103445766	2023790593	2163654223	2033482673	2.18017e+08	63929584	4.04871e+08	2.82289e+08	4.90417e+08	0.141545	1.69e-06	2.52e-05
Q8R164	Valacyclovir hydrolase	Bphl	241.93	523	19	6905138067	6030638676	6103168121	6236029805	6249828520	1034754358	2.85225e+08	1026666402	9.0121e+08	1212644069	0.141492	8.9e-09	2.44e-06
Q9DBL7	Bifunctional coenzyme A synthase	Coasy	323.31	334	16	1861514387	1594671738	1856516298	2143548337	1906793376	2.45092e+08	1.10944e+08	2.89154e+08	262223855	415359387	0.141276	2.46e-06	3.19e-05
Q9EPL9	Peroxisomal acyl-coenzyme A oxidase 3	Acox3	323.31	628	31	3970095175	4672458871	4383138894	5847102103	3862868674	1080991492	1.6215e+08	6.18372e+08	6.51326e+08	6.90219e+08	0.140883	0.000112125	0.000504561
P11930	Nucleoside diphosphate-linked moiety X motif 19	Nudt19	323.31	1016	18	14984314898	12871225270	12649166616	16827366803	12604327361	2655283283	3.34542e+08	2277391887	1727429519	2841517694	0.140644	1.26e-05	0.000106932
Q3TCD4	Enoyl-CoA delta isomerase 2	Eci2	217.3	162	9	1788750472	1922717317	1580277024	1574899171	1320312089	2.65948e+08	5.30072e+07	2.67502e+08	2.25669e+08	3.1641e+08	0.137846	2.94e-05	0.000195825
A0A0J9YU79	Ketohexokinase	Khk	323.31	280	14	4110900638	3440965171	3946268939	4816019793	4612440577	1.20539e+08	2.8911e+07	9.26744e+08	8.4772e+08	9.59492e+08	0.137787	4.3e-06	4.79e-05
Q9DCY0	Glycine N-acyltransferase-like protein Keg1	Keg1	323.31	681	19	10266368083	12338773471	12139164589	13872144387	13345337335	2281288894	9.92302e+07	2365403719	1264735004	2499173323	0.13734	1.53e-06	2.46e-05
Q9CXT8	Mitochondrial-processing peptidase subunit beta	Pmpcb	46.08	70	10	2.54222e+08	2.43579e+08	1.59402e+08	1.93199e+08	170582505	3.31899e+07	2.87389e+07	3.14551e+07	1.40058e+07	3.13627e+07	0.135901	0.000599854	0.00159467
Q9R0H0	Peroxisomal acyl-coenzyme A oxidase 1	Acox1	323.31	1621	7	39247115738	36510446746	35682376754	40045967675	33855132977	4380307250	1284103868	7404739218	4775895856	7311772811	0.135733	4.15e-08	3.25e-06
Q91ZA3	Propionyl-CoA carboxylase alpha chain, mitochondrial	Pcca	323.31	471	34	3702050695	3256907416	3530688108	3136912909	3347106191	3.71258e+08	164311513	6.67833e+08	5.74281e+08	5.10584e+08	0.134813	2.36e-08	2.44e-06
Q64442	Sorbitol dehydrogenase	Sord	304.47	570	20	6812016983	7293336343	9105136475	7955361698	8055875744	4.22427e+08	3.67666e+08	1483333238	1225513518	1781021353	0.134618	1.41e-06	2.35e-05
Q9JLB4	Cubilin	Cubn	323.31	468	65	1522022940	1536457996	1704167558	1061397932	1250551998	1.42726e+08	5.83168e+07	5.8433e+08	1.11716e+07	1.53914e+08	0.134348	4.75e-05	0.000269481
P58137	Acyl-coenzyme A thioesterase 8	Acot8	39.084	123	9	359890991	5.5821e+08	4.22896e+08	4.04175e+08	3.00311e+08	1.12172e+08	2.89919e+07	5.56028e+07	2.98926e+07	4.57273e+07	0.133165	0.000555919	0.00151364
Q9DCV4	Regulator of microtubule dynamics protein 1	Rmdn1	55.022	75	13	1.65133e+08	1.33699e+08	1.37423e+08	1.25227e+08	1.09883e+08	3.46646e+06	2.64591e+07	1.89097e+07	2.2955e+07	1.74269e+07	0.13289	4.34e-05	0.000257885
Q8VCN5	Cystathionine gamma-lyase	Cth	229.53	221	19	1452972207	1379625357	7.97012e+08	1378105529	1150788574	4.97972e+07	2.34204e+07	3.02102e+08	1.33194e+08	2.98808e+08	0.131091	0.000230528	0.000816986
Q8K370	Acyl-CoA dehydrogenase family member 10	Acad10	323.31	398	26	1373637903	1251434654	1150936485	1184348135	1246835130	2.57773e+08	1.27572e+07	1.82671e+08	1.87589e+08	1.69797e+08	0.130589	5.29e-08	3.39e-06
Q8BTY1	Kynurenine--oxoglutarate transaminase 1	Kyat1	80.02	129	13	5.4599e+08	3.24168e+08	6.06572e+08	6.49597e+08	6.62208e+08	5.09489e+07	1.69574e+07	1.09066e+08	9.7739e+07	8.44479e+07	0.128799	0.000918102	0.00220612
Q91WU0	Carboxylesterase 1F	Ces1f	323.31	684	23	7831936025	6509986038	8191909193	7063006548	7218903610	1078147183	1.76749e+07	1027071996	8.30942e+08	1589208099	0.123399	2.26e-07	7.09e-06
P12658	Calbindin	Calb1	323.31	267	17	2040293982	4281831767	3140131829	2629795912	3869540528	5.60839e+08	3.32803e+08	1.9043e+08	4.1018e+08	4.68898e+08	0.122992	0.00203578	0.00411983
Q6P3A8	2-oxoisovalerate dehydrogenase subunit beta, mitochondrial	Bckdhb	97.796	96	11	3.25118e+08	3.81385e+08	3.30583e+08	2.79141e+08	4.08951e+08	1.88115e+07	1.90951e+07	6.47329e+07	6.68739e+07	4.06795e+07	0.121838	3.07e-05	0.000201618
A2AGK3	Gamma-butyrobetaine dioxygenase (Fragment)	Bbox1	1.8259	17	1	3.98657e+08	3.63226e+08	3.82594e+08	2.76256e+08	308714286	4.26246e+07	1.52449e+07	5.34058e+07	3.52842e+07	6.35976e+07	0.121517	6.04e-05	0.000322102
A0A0R4J0P7	Solute carrier family 22 member 18	Slc22a18	100.48	110	7	7.43575e+08	8.08954e+08	8.53085e+08	9.63982e+08	8.34434e+08	9.70678e+07	2.72791e+07	1.09983e+08	1.04352e+08	1.69385e+08	0.120852	7.5e-07	1.56e-05
A2ARV4	Low-density lipoprotein receptor-related protein 2	Lrp2	323.31	2445	138	20264307282	21512201331	22485198076	17076651573	20963878122	2288989414	5.81007e+08	3412619498	1493081985	4472443019	0.119725	6.02e-07	1.35e-05
Q9Z2J0	Solute carrier family 23 member 1	Slc23a1	91.976	112	9	8.764e+08	9.12563e+08	5.06414e+08	532722509	4.00132e+08	7.63523e+07	4.35066e+07	1.40398e+08	5.94833e+07	6.53488e+07	0.119288	0.00495647	0.00850122
O09174	Alpha-methylacyl-CoA racemase	Amacr	323.31	638	22	9688392077	9435388357	9719114913	11894255462	8689355155	1495144498	2.36155e+08	1386979359	1125448846	1628442483	0.118806	1e-05	8.98e-05
E9PUL7	N-acetyltransferase 8 (GCN5-related) family member 1	Nat8f1	19.906	98	6	1772559664	8.76565e+08	1339682260	8.80349e+08	1731243899	1.82473e+08	6.77803e+07	2.04394e+08	1.18935e+08	2.04348e+08	0.117861	0.0036658	0.00656258
Q9DCM2	Glutathione S-transferase kappa 1	Gstk1	125.97	217	15	7.83111e+08	1383376247	1606953251	9.02337e+08	7.36651e+08	1.6525e+08	3.34722e+07	2.10034e+08	1.29026e+08	9.44429e+07	0.11681	0.00479362	0.00827927
A0A0R4J094	Fumarylacetoacetate hydrolase domain-containing 2A	Fahd2a	202.68	222	13	1131386383	1476081515	1324202352	9.49761e+08	1127478901	1.41129e+08	8.25449e+06	1.56803e+08	1.59898e+08	2.35092e+08	0.116689	8.21e-05	0.000402428
Q9DCS2	Methyltransferase-like 26	Mettl26	207.92	105	8	7.92262e+08	592739134	8.7298e+08	8.66622e+08	7.951e+08	2.67423e+07	2.95567e+07	1.0294e+08	1.25161e+08	1.65136e+08	0.114686	1.72e-05	0.000132949
A0A0R4J0P1	Isobutyryl-CoA dehydrogenase, mitochondrial	Acad8	212.59	231	18	1431603817	1303982772	1092385115	1287040459	1378241056	1.4828e+08	5.84703e+07	2.1603e+08	1.05357e+08	214087002	0.114307	1.88e-06	2.68e-05
Q8JZZ0	UDP-glucuronosyltransferase 3A2	Ugt3a2	314.54	407	13	5287967376	5628979358	5109843837	4253389201	4063479393	5.96409e+08	2.62918e+08	5.86511e+08	4.79902e+08	8.03321e+08	0.112106	6.01e-05	0.000321504
E9PXN7	UDP-glucuronosyltransferase	Ugt1a10	13.622	63	5	2.70023e+08	4.18068e+08	2.93415e+08	1.94567e+08	2.94213e+08	9.95508e+07	1.61945e+07	1.36452e+07	1.2938e+07	2.23768e+07	0.112023	0.000748646	0.00189458
Q8BGA8	Acyl-coenzyme A synthetase ACSM5, mitochondrial	Acsm5	152.84	209	22	9.80589e+08	7.63095e+08	1000567888	1442387832	1106201756	137961900	3.8144e+07	8.90078e+07	8.53394e+07	2.40561e+08	0.111663	0.000585639	0.0015755
A7E1Z5	Anion exchange protein	Slc4a4	204.32	357	18	2551195812	2911330192	3206478457	2386229496	3282179560	2.26552e+08	189873330	3.86658e+08	3.28906e+08	4.6644e+08	0.111487	5.68e-05	0.000306606
Q91XE0	Glycine N-acyltransferase	Glyat	323.31	694	19	5703690144	6705168558	6778712051	6692355603	8638439959	7.79463e+08	1.69592e+08	1041039627	623699529	1169091604	0.109591	6.3e-05	0.00033237
Q9D964	Glycine amidinotransferase, mitochondrial	Gatm	323.31	535	25	3342651891	4899686047	5213372562	4168871162	4367679975	2.23303e+08	3.60401e+08	4.81864e+08	4.93056e+08	8.21661e+08	0.108233	0.000114519	0.000511613
D3Z6M3	Mpv17-like protein	Mpv17l	1.8114	32	2	6.04958e+08	5.05374e+08	493125969	5.53731e+08	443005019	7.27773e+07	3.69224e+07	4.89112e+07	5.78327e+07	6.10105e+07	0.106705	4.19e-05	0.000251578
P36552	Oxygen-dependent coproporphyrinogen-III oxidase, mitochondrial	Cpox	138.7	240	20	8.39813e+08	630150278	6.61639e+08	7.3483e+08	9.28452e+08	6.18936e+07	3.62428e+07	1.06241e+08	7.35701e+07	1.23778e+08	0.10586	0.000127865	0.000550377
Q99JW2	Aminoacylase-1	Acy1	323.31	682	24	9690002262	7360754205	8110048513	8814842408	7580287873	1.33141e+08	2.62493e+08	1215901382	1056862220	1720664324	0.105618	1.58e-06	2.47e-05
P40936	Indolethylamine N-methyltransferase	Inmt	296.61	321	12	3431304953	2844763453	3738719413	2652567247	3589426970	2.79809e+08	3.42874e+07	4.26549e+08	437134000	5.33362e+08	0.105257	3.7e-05	0.00022888
Q99MR8	Methylcrotonoyl-CoA carboxylase subunit alpha, mitochondrial	Mccc1	323.31	456	32	2861086039	2908132752	2294595164	2217637347	2026820974	3.07168e+08	1.19977e+08	3.75339e+08	235719913	2.4831e+08	0.104524	0.00014591	0.000597891
Q05421	Cytochrome P450 2E1	Cyp2e1	52.341	290	17	1326461137	1840872914	1719377163	1797490032	1584099349	1.03041e+08	2.33926e+07	2.45611e+08	1.68147e+08	3.22071e+08	0.104285	5.66e-06	5.87e-05
Q91WG0	Acylcarnitine hydrolase	Ces2c	323.31	423	10	5155530523	3951277135	5359337690	5169829981	5050923182	438234309	2.69503e+08	5.99917e+08	4.38036e+08	8.22574e+08	0.104033	1.32e-05	0.000110621
Q8C5H8	NAD kinase 2, mitochondrial	Nadk2	66.01	102	15	204867152	2.27709e+08	2.58956e+08	2.29916e+08	3.13927e+08	2.58109e+07	9.65232e+06	4.55695e+07	1.92836e+07	2.23483e+07	0.0992934	0.000124697	0.000538892
Q3ULD5	Methylcrotonoyl-CoA carboxylase beta chain, mitochondrial	Mccc2	323.31	443	25	2768513270	2955335917	2461764222	2027453306	2142476971	4.27273e+08	8.51909e+07	2.57714e+08	1.67688e+08	2.67238e+08	0.0975354	9.01e-05	0.000430515
Q91X52	L-xylulose reductase	Dcxr	165.47	194	12	1076647126	1544029039	1077544938	2022964637	1337200284	1.58925e+07	1.17251e+08	1.05391e+08	1.24325e+08	3.17506e+08	0.0963909	0.00127601	0.00284679
Q9JK42	[Pyruvate dehydrogenase (acetyl-transferring)] kinase isozyme 2, mitochondrial	Pdk2	56.74	50	8	1.28618e+08	1.1245e+08	1.05574e+08	5.51411e+07	1.30088e+08	1.42243e+07	1.34474e+07	5.61579e+06	6.93346e+06	1.04973e+07	0.0953582	0.00195011	0.00397244
J3QMN4	Thioredoxin-disulfide reductase	Txnrd2	65.031	80	9	2.42346e+08	2.0745e+08	2.23115e+08	2.01545e+08	1.53911e+08	2.23762e+07	2.19849e+07	1.72904e+07	3.0838e+07	4.07551e+06	0.0939012	0.000100344	0.000463344
Q8R4N0	Citramalyl-CoA lyase, mitochondrial	Clybl	130.27	166	17	1518351561	1272137921	1345564437	1503497306	1440853106	2.08375e+08	1.92683e+07	1.86035e+08	9.38893e+07	1.49955e+08	0.0928651	6.07e-08	3.49e-06
P50285	Dimethylaniline monooxygenase [N-oxide-forming] 1	Fmo1	148.37	322	21	1784234586	2397509978	2211749631	1985286191	1949981694	2.14477e+08	1.72444e+08	2.76194e+08	1.73203e+08	1.13598e+08	0.091968	3e-05	0.000198615
G5E8R3	Pyruvate carboxylase	Pcx	323.31	1352	58	21565620058	16570809325	23333060332	22724169108	26667914468	2680037623	1.02629e+08	2275138044	1664157983	3363915923	0.0909772	9.25e-05	0.000438242
Q8K1Z0	Ubiquinone biosynthesis protein COQ9, mitochondrial	Coq9	128.68	120	8	6.17188e+08	7.89961e+08	5.79274e+08	6.53711e+08	7.29856e+08	4.34391e+07	1.13161e+07	1.16531e+08	8.79407e+07	4.32528e+07	0.0897568	9.21e-06	8.47e-05
Q9WUR9	Adenylate kinase 4, mitochondrial	Ak4	199.48	270	11	3952765434	4447274706	4373469304	5358034736	6009363645	4.37026e+08	2.51286e+08	4.05939e+08	3.293e+08	709445681	0.0883561	0.000201842	0.000748097
Q9DCP4	Novel Thioesterase superfamily domain and Saposin A-type domain containing protein (0610012H03Rik)	Them7	275.61	185	7	8.11946e+08	7.61764e+08	6.27514e+08	7.84373e+08	1134072974	5.87883e+07	3.53136e+07	8.4625e+07	7.33531e+07	1.11371e+08	0.0882233	0.000725818	0.00185005
A2A848	Peroxisomal acyl-coenzyme A oxidase 1 (Fragment)	Acox1	79.281	184	2	2.95645e+08	2.45253e+08	3.18523e+08	4.03741e+08	280026398	9.58476e+06	2.55075e+07	4.32409e+07	2.95942e+07	2.66709e+07	0.0872209	0.000321753	0.00103421
P58281	Dynamin-like 120 kDa protein, mitochondrial	Opa1	229.55	322	30	1233522948	1359865143	1153130347	1150959281	1388075989	1.07979e+08	5.63474e+07	1.6544e+08	1.29361e+08	8.85632e+07	0.0871348	3.64e-06	4.23e-05
Q8BWF0	Succinate-semialdehyde dehydrogenase, mitochondrial	Aldh5a1	233.22	208	18	1310969370	1458233179	1221842901	1146390171	1304454134	1.08236e+08	1.55833e+07	1.56975e+08	1.17262e+08	1.60066e+08	0.0866394	1.14e-06	2.07e-05
P09470	Angiotensin-converting enzyme	Ace	323.31	448	39	2738039083	1896270131	1733772511	2138310703	1613144703	2.1029e+08	4.43412e+07	2.251e+08	8.20869e+07	313119134	0.0864602	0.000483319	0.00137813
O88338	Cadherin-16	Cdh16	323.31	307	19	1975047034	2347793032	1921412253	1500498676	1803811594	7.16251e+07	6.86738e+07	2.27643e+08	1.88161e+08	2.6831e+08	0.0863389	9.69e-05	0.000451379
E9Q3G7	Phospholipid-transporting ATPase	Atp11a	323.31	412	38	1791279678	1124746927	1614193944	1866200003	1758798546	9.21674e+07	2.37178e+07	1.96004e+08	9.75898e+07	2.93776e+08	0.0862337	0.000133403	0.000565363
P97816	Protein S100-G	S100g	38.59	101	6	289734506	2.89826e+08	5.33015e+08	4.07327e+08	5.04346e+08	2.36095e+07	4.10604e+07	3.06734e+07	3.77564e+07	3.99737e+07	0.0855001	0.00192143	0.00392556
Q9JIL4	Na(+)/H(+) exchange regulatory cofactor NHE-RF3	Pdzk1	323.31	802	39	12089536750	12065795360	11951288298	12560027580	13813459332	3.34789e+08	2.76372e+08	1592464430	1038195188	2096582542	0.0854416	1.31e-08	2.44e-06
O54749	Cytochrome P450 2J5	Cyp2j5	286.79	322	17	1998993765	2128569482	1586602050	1529017274	1186775452	8.70846e+07	4.94342e+07	2.35317e+08	6.73848e+07	2.70168e+08	0.0841509	0.000492272	0.00139562
A0A0R4J140	Clustered mitochondria protein homolog	Cluh	71.336	160	27	2.91947e+08	2.95437e+08	3.40358e+08	3.46792e+08	3.72292e+08	3.59595e+07	2.40834e+07	2.16768e+07	3.26811e+07	2.33712e+07	0.0836592	2.68e-05	0.000182726
D3Z041	Long-chain-fatty-acid--CoA ligase 1	Acsl1	205.14	354	31	1570005850	1775169809	1461395349	1147282993	1318813756	264874084	7.22988e+07	6.42851e+07	110465129	9.42576e+07	0.0833505	8.44e-05	0.000409397
Q99J27	Acetyl-coenzyme A transporter 1	Slc33a1	51.654	57	9	2.4304e+08	1.52225e+08	2.69938e+08	1.20457e+08	2.39382e+08	1.81422e+07	2.14861e+07	1.76815e+07	1.94249e+07	8.44059e+06	0.0830944	0.00282007	0.00531583
Q64462	Cytochrome P450 4B1	Cyp4b1	323.31	691	28	15942189920	14598286473	16919060407	13769969307	17580172019	8.14856e+08	1.59381e+08	1655037219	1277551499	2623632980	0.0828637	1.06e-06	1.96e-05
Q8C165	N-fatty-acyl-amino acid synthase/hydrolase PM20D1	Pm20d1	102.79	178	18	9.90407e+08	3.85482e+08	920465807	7.14732e+08	7.49696e+08	3.8295e+07	2.4352e+07	6.42688e+07	4.20415e+07	140195810	0.0822045	0.00230326	0.00454954
Q8JZQ2	AFG3-like protein 2	Afg3l2	47.407	101	20	2.77919e+08	3.19382e+08	2.75673e+08	3.47611e+08	3.63783e+08	3.08107e+07	2.00093e+07	3.64162e+07	3.16575e+07	8.57258e+06	0.0804525	3.41e-05	0.000215986
A0A0A0MQ68	Glutaryl-CoA dehydrogenase, mitochondrial	Gcdh	291.08	200	15	1086990947	1046199086	1017098618	1011780560	1041757696	8.6167e+07	2.61032e+07	1.09384e+08	1.16126e+07	1.82879e+08	0.0799692	3.85e-07	1.04e-05
O88441	Metaxin-2	Mtx2	171.56	75	8	3.51031e+08	3.20719e+08	2.29017e+08	2.55201e+08	3.04646e+08	1.21554e+07	2.33649e+07	1.75637e+07	5.22772e+07	1.13174e+07	0.0798832	9.66e-05	0.000451379
P50171	Estradiol 17-beta-dehydrogenase 8	Hsd17b8	195.12	128	11	5.82617e+08	5.27443e+08	5.30802e+08	4.93079e+08	5.77821e+08	1.00346e+08	2.11062e+07	4.58808e+07	2.84537e+07	1.7673e+07	0.0787161	2.17e-08	2.44e-06
Q99M87	DnaJ homolog subfamily A member 3, mitochondrial	Dnaja3	58.574	57	13	2.31877e+08	1.89019e+08	1.66067e+08	1.77786e+08	2.03202e+08	1.6614e+07	1.62112e+07	1.05328e+07	1.79184e+07	1.31851e+07	0.0769268	8.18e-05	0.000401808
Q9WVD5	Mitochondrial ornithine transporter 1	Slc25a15	64.358	144	12	6.26945e+08	518502402	5.68441e+08	5.9084e+08	7.46663e+08	3.48008e+07	3.40863e+07	6.82064e+07	2.41833e+07	7.25144e+07	0.0766179	6.28e-05	0.000331854
Q8BYF6	Sodium-coupled monocarboxylate transporter 1	Slc5a8	39.145	61	6	2.6574e+08	3.07768e+08	2.70338e+08	3.17011e+08	3.19906e+08	2.87745e+07	1.80022e+07	2.13107e+07	1.18801e+07	3.28676e+07	0.0762007	4.77e-06	5.11e-05
P16332	Methylmalonyl-CoA mutase, mitochondrial	Mmut	187.53	217	21	8.89251e+08	1063940906	8.60952e+08	7.9362e+08	7.93867e+08	107718735	1.03407e+07	3.53427e+07	3.0874e+07	1.37161e+08	0.0730267	7.52e-06	7.27e-05
Q5M8N4	Epimerase family protein SDR39U1	Sdr39u1	40.654	55	9	366858810	2.69275e+08	2.28543e+08	2.13857e+08	1.99902e+08	7.29827e+06	1.98071e+07	2.25961e+07	2.13885e+07	2.13841e+07	0.0723338	0.00132883	0.00293647
O88428	Bifunctional 3-phosphoadenosine 5-phosphosulfate synthase 2	Papss2	189.62	184	26	8.14085e+08	8.26543e+08	6.4221e+08	3.03362e+08	5.60027e+08	4.9959e+07	2.51022e+07	6.21278e+07	4.29476e+07	4.38458e+07	0.0711908	0.00361203	0.00650639
Q8BH00	2-aminomuconic semialdehyde dehydrogenase	Aldh8a1	323.31	397	24	2208574705	2480293145	2856795138	2569344908	3350465169	5.58489e+07	5.80017e+07	2.78028e+08	2.09197e+08	3.23623e+08	0.0686719	9.69e-05	0.000451379
Q9DBE0	Cysteine sulfinic acid decarboxylase	Csad	323.31	376	25	2909408486	2925661183	2731260235	3242419855	2828657064	1.12852e+08	1.00243e+08	2.62541e+08	1.43895e+08	3.79767e+08	0.0682702	4.53e-08	3.25e-06
Q99LB7	Sarcosine dehydrogenase, mitochondrial	Sardh	323.31	491	37	3559148924	3567269003	3262053298	3895873958	3701833631	3.44573e+08	6.72127e+07	3.85952e+08	1.63569e+08	2.54555e+08	0.0675997	7.13e-08	3.74e-06
O09173	Homogentisate 1,2-dioxygenase	Hgd	323.31	432	21	3190270589	3269000072	3149872805	3173668011	3673356685	4.11068e+07	1.70802e+07	378256348	2.35049e+08	4.32655e+08	0.0670962	1.37e-08	2.44e-06
A0A0R4J157	N-acetyltransferase family 8 member 3	Nat8f3	165.98	120	9	7.70667e+08	5.2708e+08	5.35319e+08	6.55178e+08	5.41023e+08	3.78316e+07	2.87503e+07	4.96472e+07	1.85073e+07	6.30584e+07	0.0652946	0.000219628	0.000795193
A2AQN4	Propionate--CoA ligase	Acss2	115.43	132	19	5.23054e+08	3.53144e+08	4.66742e+08	6.23416e+08	5.40511e+08	1.21357e+07	3.46145e+07	3.00694e+07	2.56987e+07	6.01769e+07	0.0648998	0.0003644	0.00112596
Q3U422	Complex I-9kD	Ndufv3	59.659	96	11	4.72707e+08	3.21215e+08	3.31958e+08	4.88677e+08	5.33826e+08	4.78347e+07	1.87679e+07	3.61164e+07	2.4154e+07	9.95188e+06	0.0636874	0.000627101	0.00164764
P35802	Neuronal membrane glycoprotein M6-a	Gpm6a	26.561	71	4	700828042	6.84554e+08	5.22725e+08	5.24772e+08	4.78717e+08	4.56794e+07	2.62204e+07	4.88993e+07	3.27506e+07	3.08047e+07	0.0633173	0.000262941	0.000884209
K3W4L7	Phenazine biosynthesis-like domain-containing protein 1	Pbld1	191.46	224	10	1710270091	1753648910	2033795120	1894516974	1096498100	7.60081e+06	6.71471e+06	2.61561e+08	1.55172e+07	2.36129e+08	0.0621439	0.000228894	0.000812786
Q91WT7	3-alpha-hydroxysteroid dehydrogenase type 1	Akr1c14	323.31	307	19	1903060661	1612002738	1609323961	2172107306	1243737895	4.65317e+07	3.44626e+07	1.05479e+08	1.99458e+08	1.3898e+08	0.0614633	0.000375318	0.00114822
Q91WV7	Neutral and basic amino acid transport protein rBAT	Slc3a1	222.02	444	31	3740468008	3870476857	3274149885	3256062869	2545742368	9.53996e+07	1.93299e+07	2.43424e+08	151249840	5.16107e+08	0.061456	5.05e-05	0.000282007
F6UXY4	Sodium/glucose cotransporter 5 (Fragment)	Slc5a10	44.566	84	7	2.58486e+08	3.58602e+08	2.64606e+08	2.63728e+08	2.32657e+08	2.26387e+07	1.42479e+07	2.08371e+07	8.54388e+06	1.81402e+07	0.0612504	0.000242798	0.000841154
Q9Z2V4	Phosphoenolpyruvate carboxykinase, cytosolic [GTP]	Pck1	323.31	658	35	6202794447	6061670716	7644172764	7410928537	9044069129	2.7286e+07	4.82862e+06	4.21142e+08	1.35188e+08	1620098629	0.0607349	2.5e-05	0.000174493
Q3U3J1	2-oxoisovalerate dehydrogenase subunit alpha	Bckdha	171.83	235	20	8.53016e+08	8.03559e+08	8.27131e+08	7.82572e+08	9.14961e+08	8.79469e+07	2.4729e+07	5.85646e+07	5.86786e+07	2.27535e+07	0.0604301	7.11e-08	3.74e-06
Q922H2	[Pyruvate dehydrogenase (acetyl-transferring)] kinase isozyme 3, mitochondrial	Pdk3	54.211	82	10	3.89423e+08	3.14226e+08	2.71389e+08	3.04909e+08	2.97688e+08	2.53308e+07	1.41708e+07	1.03759e+07	9.83964e+06	2.7394e+07	0.0552163	7.69e-05	0.000385994
Q8R086	Sulfite oxidase, mitochondrial	Suox	323.31	273	18	1681519512	1783310338	1852193474	2786448354	2037705511	7.12865e+07	7.1307e+06	2.63456e+07	1.05889e+08	3.21949e+08	0.0525186	0.000351358	0.00110464
Q91YP0	L-2-hydroxyglutarate dehydrogenase, mitochondrial	L2hgdh	146.39	189	18	7.74838e+08	7.02182e+08	4.62858e+08	6.16952e+08	5.57502e+08	3.19866e+07	3.12664e+07	3.93238e+07	4.30172e+07	1.57868e+07	0.0518188	0.000384649	0.0011699
P61922	4-aminobutyrate aminotransferase, mitochondrial	Abat	323.31	440	30	3315957936	3967699898	2929482123	2880320216	2152745231	216851853	3.99647e+07	1.52535e+08	1.34464e+08	2.32435e+08	0.0509143	0.000558042	0.00151609
Q8R1G2	Carboxymethylenebutenolidase homolog	Cmbl	139.14	242	13	1748685250	1690601731	2094892270	1885052891	2133316031	1.02631e+08	3.64484e+07	1.32305e+08	6.44863e+07	144981956	0.0503377	1.73e-05	0.000133216
Q8VC69	Solute carrier family 22 member 6	Slc22a6	50.874	130	9	1434544152	1360143193	1335775808	1310448530	1754302081	2.24021e+07	2.09221e+07	8.49749e+07	9.143e+06	2.11698e+08	0.0485239	8.36e-06	7.84e-05
A2ATU0	Probable 2-oxoglutarate dehydrogenase E1 component DHKTD1, mitochondrial	Dhtkd1	210.86	322	29	1847273360	1170064266	1610786667	1431752773	1094695450	1.12883e+08	3.15042e+07	5.95471e+07	5.98921e+07	7.03254e+07	0.0467047	0.000564077	0.00152745
Q8CC88	von Willebrand factor A domain-containing protein 8	Vwa8	323.31	753	74	3880394901	3842112581	3624113557	3945743313	3462605366	1.6788e+08	1.34998e+07	1.77093e+08	1.63028e+08	3.33935e+08	0.0456111	1.96e-08	2.44e-06
Q8K0D5	Elongation factor G, mitochondrial	Gfm1	41.366	123	16	2.67543e+08	2.34185e+08	2.60866e+08	2.65092e+08	299866817	1.05214e+07	1.00661e+07	1.96837e+07	2.79765e+06	9.47408e+06	0.0395788	6.47e-06	6.49e-05
A0A0R4J023	Methylglutaconyl-CoA hydratase, mitochondrial	Auh	105.64	130	11	9.03979e+08	8.4992e+08	6.81537e+08	9.30481e+08	7.57134e+08	4.56841e+06	2.31596e+07	5.72286e+07	4.12558e+07	3.49158e+07	0.0390798	4.51e-05	0.000264153
Q99NB1	Acetyl-coenzyme A synthetase 2-like, mitochondrial	Acss1	307.73	333	21	1806146748	2476866153	2237908256	1906360299	2162728964	7.6172e+07	7.53263e+07	5.93863e+07	9.65686e+07	1.00161e+08	0.0384905	6.7e-05	0.000346398
Q3URE1	Malonate--CoA ligase ACSF3, mitochondrial	Acsf3	62.329	130	19	6.35769e+08	5.85108e+08	470011477	6.00107e+08	4.59366e+08	1.38129e+07	1.37249e+07	3.03685e+07	4.20369e+07	5.36928e+06	0.0382904	8.5e-05	0.000411284
Q8R0Y8	Mitochondrial coenzyme A transporter SLC25A42	Slc25a42	170.66	88	10	3.92861e+08	4.65228e+08	3.58927e+08	4.13503e+08	1.28879e+08	1.69017e+07	1.23461e+07	1.29461e+07	1.01633e+07	1.42878e+07	0.0378795	0.00438311	0.00766657
P16331	Phenylalanine-4-hydroxylase	Pah	323.31	393	27	2620338047	3181148270	3245687001	3085556862	3697156391	4.02077e+07	3.56e+07	4.03013e+07	8.56616e+07	3.9041e+08	0.037409	1.04e-05	9.25e-05
Q99K67	Alpha-aminoadipic semialdehyde synthase, mitochondrial	Aass	281.33	402	33	2330248730	1977411810	1692201326	1907732062	2604494339	1.12704e+08	2.86982e+07	4.39955e+07	5.19478e+07	1.48723e+08	0.0367262	0.000195195	0.000730865
G5E8C6	Villin-like protein	Vill	194.53	168	29	5.01959e+08	3.3243e+08	7.97648e+08	3.39911e+08	4.23758e+08	5.9462e+06	16802464	1.77698e+07	2.11461e+07	2.58324e+07	0.0365224	0.00564363	0.00952795
S4R2E1	ATP-binding cassette sub-family G member 2	Abcg2	227.21	231	19	1636495695	1829753918	1680181940	1937179753	1963848574	2.09192e+07	1.33e+07	9.40042e+07	3.92487e+07	1.50504e+08	0.0351453	1.38e-06	2.34e-05
A0A0R4J0I6	Acyl-CoA dehydrogenase family member 11	Acad11	323.31	467	39	3727369717	4222431131	3603419101	3734039533	2673262820	2.72008e+08	8.48865e+06	161038121	4.07096e+07	1.41057e+08	0.034704	0.000115784	0.000514297
Q61847	Meprin A subunit beta	Mep1b	323.31	247	17	2327794920	3139993250	1752615237	2378657303	1375361505	6.62972e+07	2.86781e+07	9.76815e+07	4.39396e+07	1.43045e+08	0.0345933	0.00209147	0.0042153
Q9JJW0	Peroxisomal membrane protein 4	Pxmp4	18.391	106	7	2.88128e+08	5.93877e+08	4.58898e+08	557726515	2.91779e+08	2.32352e+07	5.51093e+06	2.33196e+07	8.26883e+06	1.39129e+07	0.0338966	0.00272546	0.00519285
Q9Z1J3	Cysteine desulfurase, mitochondrial	Nfs1	125.35	150	16	1069045951	1061636288	1005908091	9.12888e+08	1287494494	5.53519e+07	1.55985e+07	1.70788e+07	8.0588e+06	7.37565e+07	0.0318241	4.47e-05	0.000262351
A0A0R4J0S3	Reticulon-4-interacting protein 1, mitochondrial	Rtn4ip1	63.177	104	10	2.83121e+08	2.51774e+08	1.66528e+08	2.92669e+08	1.86347e+08	1.76754e+07	7.03464e+06	2.98886e+06	3.79361e+06	3.38971e+06	0.0295502	0.0007759	0.0019496
P09242	Alkaline phosphatase, tissue-nonspecific isozyme	Alpl	164.61	178	19	1529405313	1366135523	2438699665	1155686995	2497896008	2.22283e+07	4.54418e+07	6.3669e+07	6.10145e+07	7.04886e+07	0.0292443	0.00337564	0.00616145
Q9QXN5	Inositol oxygenase	Miox	277.94	276	14	1674513533	1441608069	9.51223e+08	1646864266	2068067278	5.64272e+07	1.92505e+07	1.44463e+07	1.639e+07	1.16058e+08	0.0285998	0.00106509	0.00247206
Q9D2V6	Na(+)-dependent phosphate cotransporter 2A	Slc34a1	106.66	129	13	5.10054e+08	6.10103e+08	5.5476e+08	6.76144e+08	7.17798e+08	5.80714e+06	1.51417e+07	2.70844e+07	2.30842e+07	1.362e+07	0.027612	8.65e-05	0.000415705
A0A494BA58	Pyridine nucleotide-disulfide oxidoreductase domain-containing protein 2	Pyroxd2	128.95	195	20	7.69206e+08	8.34813e+08	702569837	7.15619e+08	7.88242e+08	1.86823e+07	1.54912e+07	1.31804e+07	2.49044e+07	3.0484e+07	0.0269633	5.09e-06	5.39e-05
Q9JLF6	Protein-glutamine gamma-glutamyltransferase K	Tgm1	174.31	268	28	1317243449	8.51019e+08	1254519577	1520088980	1456309959	3.40316e+07	1.1387e+07	6.60167e+07	1.14338e+07	4.95738e+07	0.0269476	0.000414047	0.00123615
Q9ESG4	Collectrin	Cltrn	154.38	70	5	2.78427e+08	3.69333e+08	3.8446e+08	2.94519e+08	3.83214e+08	1.07198e+07	3.44428e+06	8.04976e+06	7.26273e+06	1.58533e+07	0.0265094	0.000120595	0.000529403
Q78JN3	Enoyl-CoA delta isomerase 3, peroxisomal	Eci3	109.46	115	7	720250990	1038066438	6.5841e+08	8.83836e+08	749999108	4.16218e+07	9.78277e+06	1.33621e+07	1.34525e+07	2.58102e+07	0.0256827	0.000291574	0.000957091
Q9D2R0	Acetoacetyl-CoA synthetase	Aacs	97.001	177	21	1160093549	8.45532e+08	993697850	8.96957e+08	4.07826e+08	2.09077e+07	1.56503e+07	9.0184e+06	2.3043e+07	3.21418e+07	0.0234105	0.00255538	0.00493722
A0A0R4J1I9	Solute carrier family 22 member 12	Slc22a12	122.19	169	14	8.60609e+08	9.76294e+08	712895768	8.25614e+08	1182162284	1.48888e+07	1.55595e+07	1.36003e+07	2.50503e+07	2.96461e+07	0.0216661	0.000357084	0.00111411
Q9WU79	Proline dehydrogenase 1, mitochondrial	Prodh	251.86	228	22	1045321447	1330730270	1179106556	8.27759e+08	1104836228	8.80473e+06	1.88067e+07	1.97033e+07	3.12303e+07	3.72022e+07	0.0210919	0.000194723	0.00073021
A0A087WRE7	Alcohol dehydrogenase iron-containing protein 1 (Fragment)	Adhfe1	86.463	120	12	7.28729e+08	5.47353e+08	6.13539e+08	5.8934e+08	6.51888e+08	5.11537e+06	1.05204e+07	1.10167e+07	1.559e+07	1.31697e+07	0.0176988	3.53e-05	0.000221774
Q923I7	Sodium/glucose cotransporter 2	Slc5a2	177.93	226	12	1982274769	2166909240	2393193377	1527469100	2181585881	6.19693e+07	1.74686e+07	2.48569e+07	1.05271e+07	5.94062e+07	0.0169955	0.000150765	0.000609713
Q99MZ6	Unconventional myosin-VIIb	Myo7b	125.19	192	43	5.74233e+08	5.38409e+08	6.45643e+08	2.89002e+08	6.03281e+08	1.70996e+07	7.50144e+06	2.09322e+06	1.16715e+07	4.6879e+06	0.0162432	0.00113398	0.00259631
Q91WT9	Cystathionine beta-synthase	Cbs	195.79	171	19	1316331985	8.40596e+08	7.07465e+08	1192599104	1245878565	3.36209e+07	1.27507e+07	1.07178e+07	6.8406e+06	2.10532e+07	0.0160259	0.000966377	0.00230422
Q3UP75	UDP-glucuronosyltransferase 3A1	Ugt3a1	53.944	119	11	6.09056e+08	9.04586e+08	7.28156e+08	5.96866e+08	4.89472e+08	6.00198e+06	8.67015e+06	1.88903e+07	4.90071e+06	1.06766e+07	0.0147649	0.000744381	0.00188572
Q78JT3	3-hydroxyanthranilate 3,4-dioxygenase	Haao	193.97	209	20	2168604410	1731099204	1984889893	2552499654	2926150729	7.23753e+07	1.75163e+07	1.54784e+07	1.14104e+07	2.91745e+07	0.0128445	0.000434313	0.0012721
Q9DBT9	Dimethylglycine dehydrogenase, mitochondrial	Dmgdh	323.31	304	33	1111018316	9.38475e+08	7.37997e+08	811870412	6.06054e+08	1.05228e+07	7.61301e+06	2.83895e+07	2.33988e+06	3.8868e+06	0.0125438	0.000638012	0.0016657
Q9DCS3	Enoyl-[acyl-carrier-protein] reductase, mitochondrial	Mecr	96.606	139	14	4.71621e+08	4.66144e+08	4.00019e+08	4.78679e+08	4.30114e+08	8.5262e+06	750112	5.09148e+06	5.84802e+06	924937	0.00941021	6.34e-06	6.43e-05
Q91WL5	Cytochrome P450 4A12A	Cyp4a12a	323.31	319	10	2585259013	1567276740	2325537356	2681513623	1528091060	3.33672e+07	9.78669e+06	1.99227e+06	4.87861e+06	1.39601e+07	0.00598679	0.00101296	0.00238844

## Sheet: Fig 1a
	2-△△CT			2-△△CT
Control1	2.17616		CKD1	0.00566097
Control2	0.342711		CKD2	0.0472459
Control3	1.94579		CKD3	0.169866
Control4	2.33462		CKD4	0.0255346
Control5	2.21475		CKD5	0.137473
Control6	0.217287		CKD6	0.110974
Control7	2.2801		CKD7	0.386119
Control8	0.764758		CKD8	0.94407
Control9	0.190482		CKD9	0.0315312
Control10	1.84663		CKD10	0.0910507

## Sheet: Fig 1b
	2-△△CT			2-△△CT
Control1	2.16279		CKD1	0.178734
Control2	0.920354		CKD2	0.214042
Control3	1.59328		CKD3	0.144233
Control4	3.25217		CKD4	0.163684
Control5	0.290631		CKD5	0.252264
Control6	3.81301		CKD6	0.0706804
Control7	2.90345		CKD7	0.0219333
Control8	0.300934		CKD8	0.0456976
Control9	1.36172		CKD9	0.0280437
Control10	2.29398		CKD10	0.37824
Control11	1.31973		CKD11	0.0488324
Control12	0.248846		CKD12	0.783134
Control13	1.87764		CKD13	0.792433
Control14	0.240324		CKD14	0.232992
Control15	0.216306		CKD15	0.229698

## Sheet: Fig 1c
Healty control	2-△△CT			BUN			SCR
S6	2.17616			CKD	Healty control		CKD	Healty control
S23	0.342711			23.23	3.7		459.5	66.1
S29	1.94579			22.87	5.84		224.4	73.7
N6	2.33462			19.93	4.43		535.2	70.7
N21	2.21475			16.26	4.27		408.3	54.6
N26	0.217287			18.39	8.3		399.6	85.6
N29	2.2801			15.44	5.18		447.9	105
S20	0.764758			26.7	4.06		752.8	97.4
S12	0.190482			20.8	5.02		429.5	76.8
S17	1.84663			12.24	4.17		222	93.6
				14.59	5.09		130.9	94.2
CKD	2-△△CT
H2	0.00566097
H5	0.0472459
B8	0.169866
H6	0.0255346
B12	0.137473
H8	0.110974
D8	0.386119
D14	0.94407
C5	0.0315312
R3	0.0910507

## Sheet: Fig 1e
renal index
Sham1	6.06452		UUO1	18		BF1	7.5		HBF1	16.3548
Sham2	6.14286		UUO2	16.4516		BF2	9.71429		HBF2	16.069
Sham3	7.33333		UUO3	24.5454		BF3	6.62069		HBF3	15
Sham4	6.12903		UUO4	15.6552		BF4	6.05263		HBF4	16.069
Sham5	4.53125		UUO5	14.6111		BF5	6.96429		HBF5	31.6071
Sham6	6.39286		UUO6	18.2143		BF6	8.69444		HBF6	16.3548

## Sheet: Fig 1f
BUN
Sham1	7.66		UUO1	12.64		BF1	6.06		HBF1	9.32
Sham2	4.62		UUO2	7.13		BF2	6.65		HBF2	12.05
Sham3	3.99		UUO3	12.82		BF3	7.77		HBF3	8.68
Sham4	3.07		UUO4	12.3		BF4	6.91		HBF4	12.27
Sham5	4.97		UUO5	9.79		BF5	8.9		HBF5	10.62
SCR
Sham1	18		UUO1	30		BF1	22		HBF1	41
Sham2	18		UUO2	21		BF2	20		HBF2	19
Sham3	22		UUO3	31		BF3	21		HBF3	37
Sham4	17		UUO4	28		BF4	18		HBF4	32
Sham5	16		UUO5	37		BF5	22		HBF5	25
TC
Sham1	5.89		UUO1	8.12		BF1	6.32		HBF1	6.69
Sham2	5.32		UUO2	7.95		BF2	5.66		HBF2	6.26
Sham3	5.66		UUO3	6.92		BF3	5.98		HBF3	7.12
Sham4	6.33		UUO4	7.54		BF4	6.51		HBF4	8.89
Sham5	7.22		UUO5	8.09		BF5	6.46		HBF5	8.45
TG
Sham1	0.25		UUO1	0.78		BF1	0.43		HBF1	0.84
Sham2	0.36		UUO2	0.76		BF2	0.44		HBF2	0.59
Sham3	0.42		UUO3	0.62		BF3	0.52		HBF3	0.74
Sham4	0.33		UUO4	0.74		BF4	0.37		HBF4	0.43
Sham5	0.45		UUO5	0.55		BF5	0.42		HBF5	0.61

## Sheet: Fig 1h
Vimentin
Sham1	6.27		UUO1	40.403		BF1	17.041
Sham2	9.698		UUO2	46.988		BF2	12.969
Sham3	7.609		UUO3	44.123		BF3	11.887
E-Cadherin
sham1	42.053		UUO1	8.929		BF1	29.097
sham2	50.703		UUO2	7.188		BF2	26.209
sham3	53.68		UUO3	8.11		BF3	27.607

## Sheet: Fig 1j
	GA	FN	FN/GA		GA	COL-I	COL-I/GA		GA	a-SMA	a-SMA/GA
sham	46886.8	5992.23	0.127802		46886.8	1332.04	0.0284098		46886.8	5328.79	0.113652
UUO	61266.8	52345.5	0.854386		61266.8	53493	0.873117		61266.8	69665.8	1.13709
UUO+BF	48559.1	8346.3	0.171879		48559.1	3014.52	0.0620794		48559.1	20315	0.418356
	GA	FN	FN/GA		GA	COL-I	COL-I/GA		GA	a-SMA	a-SMA/GA
sham	46914.4	7017.2	0.149575		46914.4	1973.06	0.0420567		46914.4	4103.74	0.087473
UUO	58114.2	66033.6	1.13627		58114.2	62069.8	1.06807		58114.2	73702.8	1.26824
UUO+BF	52492.8	13901.4	0.264826		52492.8	9387.22	0.178829		52492.8	32487.9	0.618902
	GA	FN	FN/GA		GA	COL-I	COL-I/GA		GA	a-SMA	a-SMA/GA
sham	61571.7	1067.85	0.0173432		61571.7	2084.48	0.0338545		61571.7	3988.67	0.0647809
UUO	44516.1	61353.9	1.37824		44516.1	69347.8	1.55782		44516.1	58189.3	1.30715
UUO+BF	54591.9	29233.8	0.535496		54591.9	21541.1	0.394584		54591.9	25275.5	0.46299

## Sheet: Fig 1l
Tubulointerstitial injury score
Sham1	0		UUO1	12		BF1	4.5		HBF1	13
Sham2	0		UUO2	14		BF2	6		HBF2	16
Sham3	0		UUO3	15		BF3	8		HBF3	12
Tubulointerstitial fibrosis score
Sham1	0		UUO1	2.5		BF1	2		HBF1	3
Sham2	0		UUO2	3		BF2	1		HBF2	3
Sham3	0		UUO3	3		BF3	1		HBF3	2.5

## Sheet: Fig 2B
	GA	TGF	TGF/GA		GA	Smad2	Smad2/GA		GA	Smad3	Smad3/GA
Sham1	57247.6	10789.8	0.188476		57247.6	2764.7	0.0482937		57247.6	21241.3	0.371043
UUO1	64239.8	57413.5	0.893738		64239.8	57966.2	0.902342		64239.8	50651.4	0.788473
BF1	56789.5	16791.7	0.295682		56789.5	32168.6	0.566454		56789.5	25737.8	0.453213
	GA	TGF	TGF/GA		GA	Smad2	Smad2/GA		GA	Smad3	Smad3/GA
Sham2	61740.9	23205.8	0.375858		61740.9	10080.8	0.163276		61740.9	6408.05	0.103789
UUO2	43071.2	63682.7	1.47854		43071.2	69409.3	1.6115		43071.2	61265.7	1.42243
BF2	54387.6	19605.4	0.360476		54387.6	31644.9	0.58184		54387.6	13348.4	0.245431
	GA	TGF	TGF/GA		GA	Smad2	Smad2/GA		GA	Smad3	Smad3/GA
Sham3	51499.9	20193.1	0.3921		51499.9	16315.7	0.31681		51499.9	12939.2	0.251246
UUO3	61336.2	60373.4	0.984302		61336.2	64638	1.05383		61336.2	63143.9	1.02947
BF3	57584.7	19543.3	0.339384		57584.7	31775.3	0.551802		57584.7	36820.1	0.639408

[truncated: 66 more sheets: Fig 2d, Fig 2h, Fig 2j, Fig 2k, Fig 3b, Fig 3d, Fig 3e, Fig 3g, Fig 3I, Fig 3k, Fig 4b, Fig 4c, Fig 4e, Fig 4f, Fig 4j, Fig 4l, Fig 4n, Fig5c, Fig5d, Fig5e …]
